# Supplementary material for: Ferroptosis-like cell death promotes and prolongs inflammation in Drosophila
Source: Nat Cell Biol. 2024 Jun 25;26(9):1535–44. doi: 10.1038/s41556-024-01450-7 (PMC11392819; doi:10.1038/s41556-024-01450-7)
Supplement: Supplementary file 2 — Supplementary Tables 1 and 2. [file 41556_2024_1450_MOESM2_ESM.xlsx]

## Sheet: Supplementary table 1
Supplementary table 1: Fly genotypes used in this study
; sn-gal4, uas-lifeact-gfp ; sqh-mcherry-moesin
srp-3xmcherry
; e22c-gal4, uas-mcherry-moesin / srp-3xmcherry
;; sqh-mcherry-moesin
;; ∆h99, sqh-mcherry-moesin
; darkCD4 ; sqh-mcherry-moesin
; dronc∆51 ; sqh-mcherry-moesin
; e22c-gal4, uas-mcherry-moesin ; uas-gc3ai
;; da-gal4, uas-charon
; sn-gal4, uas-lifeact-gfp / ubi-gma
; ubi-gma
; e22c-gal4, uas-mcherry-moesin ; uas-phgpx/+
;; srp-gma, da-gal4, uas-charon
; sn-gal4, uas-lifeact-mcherry ; ubi-gma / sn-gal4, uas-lifeact-mcherry
; ubi-gma / sn-gal4, uas-lifeact-mcherry ; uas-rpr / sn-gal4, uas-lifeact-mcherry
; ubi-gma / sn-gal4, uas-lifeact-mcherry ; drpr∆5, sn-gal4, uas-lifeact-mcherry
; e22c-gal4, uas-mcherry-moesin ; uas-gcamp6m
; drs-gfp-drs
; drc-gfp
; def-gfp-drs
;; ceca1-lacz
; drs-drs-gfp ; sqh-mcherry-moesin

## Sheet: Supplementary table 2
Supplementary table 2: All reported p-values
Figure:	Statistical test:	Comparison:	p-value:
2b	Ordinary One-way ANOVA, (with (Sidak's multipel comparisions test)	control vs. dead 0 min	>0.9999
		control vs. dead 5 min	>0.9999
		control vs. dead 10 min	>0.9999
		control vs. dead15 min	0.9922
		control vs. dead 20 min	0.9115
		control vs. dead 25 min	0.5811
		control vs. dead 30 min	0.2139
		control vs. dead 35 min	0.0673
		control vs. dead 40 min	0.0342
		control vs. dead 45 min	0.0224
		control vs. dead 50 min	0.0129
		control vs. dead 55 min	0.0069
		control vs. dead 60 min	0.0023
Figure:	Statistical test:	Comparison:	p-value:
2e	Ordinary One-way ANOVA, (with (Sidak's multipel comparisions test)	control vs. dead 0.25 min	0.0032
		control vs. dead 0.5 min	0.0119
		control vs. dead 0.75 min	0.0242
		control vs. dead 1.0 min	0.0433
		control vs. dead 1.5 min	0.0937
		control vs. dead 2.0 min	0.1886
		control vs. dead 3.0 min	0.3751
		control vs dead 4.0 min	0.532
		control vs dead 5.0 min	0.6613
Figure:	Statistical test:	Comparison:	p-value:
2f	Mann Whitney test	pre-wound vs. +90 min	0.0079
Figure:	Statistical test:	Comparison:	p-value:
3b	Ordinary One-way ANOVA (with Tukey's multiple comparisons test)	DMSO vs. Fer-1	0.7045
		DMSO vs. Lip-1	0.8668
		Fer-1 vs. Lip-1	0.4665
Figure:	Statistical test:	Comparison:	p-value:
3c	Krustal-Wallis test (with Dunn's multiple comparisions test)	DMSO pre-wound vs. Fer-1 pre-wound	0.9536
		DMSO pre-wound vs. DMSO 0 min	>0.9999
		DMSO pre-wound vs. Fer-1 0 min	>0.9999
		DMSO pre-wound vs. DMSO 10 min	0.0031
		DMSO pre-wound vs. Fer-1 10 min	>0.9999
		DMSO pre-wound vs. DMSO 20 min	0.0006
		DMSO pre-wound vs. Fer-1 20 min	0.1518
		DMSO pre-wound vs. DMSO 30 min	0.0005
		DMSO pre-wound vs. Fer-1 30 min	0.0343
		DMSO pre-wound vs. Lip-1 pre-wound	>0.9999
		DMSO pre-wound vs. Lip-1 0 min	>0.9999
		DMSO pre-wound vs. Lip-1 10 min	>0.9999
		DMSO pre-wound vs. Lip-1 20 min	>0.9999
		DMSO pre-wound vs. Lip-1 30 min	>0.9999
Figure:	Statistical test:	Comparison:	p-value:
3e	Krustal-Wallis test (with Dunn's multiple comparisions test)	DMSO vs. Fer-1 0 min	>0.9999
		DMSO vs. Fer-1 5 min	0.074
		DMSO vs. Fer-1 10 min	0.0358
		DMSO vs. Fer-1 15 min	0.0065
		DMSO vs. Fer-1 20 min	0.0026
		DMSO vs. Fer-1 25 min	0.0017
		DMSO vs. Fer-1 30 min	0.0017
Figure:	Statistical test:	Comparison:	p-value:
3f	Krustal-Wallis test (with Dunn's multiple comparisions test)	DMSO vs. Fer-1 0 min	>0.9999
		DMSO vs. Fer-1 2 min	0.0094
		DMSO vs. Fer-1 4 min	0.0021
		DMSO vs. Fer-1 6 min	<0.0001
		DMSO vs. Fer-1 8 min	<0.0001
		DMSO vs. Fer-1 10 min	<0.0001
Figure:	Statistical test:	Comparison:	p-value:
4c	unpaired t-test (two-tailed)	responders vs. non-responders	<0.0001
	One sample t and Wilcoxon tests	responders vs. 0	<0.0001
		non-responders vs. 0	0.2822
Figure:	Statistical test:	Comparison:	p-value:
4d	Ordinary One-way ANOVA (with Tukey's multiple comparisons test)	control vs. drpr∆5 (10 min)	0.0002
		control vs. drpr∆5 (20 min)	0.0109
		drpr∆5 (10 min) vs. drpr∆5 (20 min)	0.43
	One sample t and Wilcoxon tests	control vs. 0	<0.0001
		drpr∆5 (10 min) vs. 0	0.5351
		drpr∆5 (20 min) vs. 0	0.1934
Figure:	Statistical test:	Comparison:	p-value:
4e	Ordinary One-way ANOVA (with Tukey's multiple comparisons test)	control vs. drpr∆5 (10 min)	<0.0001
		control vs. drpr∆5 (20 min)	<0.0001
		drpr∆5 (10 min) vs. drpr∆5 (20 min)	0.7231
Figure:	Statistical test:	Comparison:	p-value:
5e	Mann Whitney Test	engulfed vs. unengulfed	<0.0001
Figure:	Statistical test:	Comparison:	p-value:
6b	Krustak-Wallis test (with Dunn's multiple comparisons test)	DMSO vs. Fer-1 (0-2 min)	>0.9999
		DMSO vs. Fer-1 (2.5-4 min)	>0.9999
		DMSO vs. Fer-1 (4.5-6 min)	0.3433
		DMSO vs. Fer-1 (6.5-8 min)	0.0495
		DMSO vs. Fer-1 (8.5-10 min)	0.8728
Figure:	Statistical test:	Comparison:	p-value:
6c	unpaired t-test (two-tailed)	DMSO vs. Fer-1	0.354
Figure:	Statistical test:	Comparison:	p-value:
6d	unpaired t-test (two-tailed)	DMSO vs. Fer-1	0.3143
Figure:	Statistical test:	Comparison:	p-value:
6e	unpaired t-test (two-tailed)	DMSO vs. Fer-1	0.032
Figure:	Statistical test:	Comparison:	p-value:
ED2c	unpaired t-test (two-tailed)	CNS vs. Wound	<0.0001
	One sample t and Wilcoxon tests	CNS vs. 0	<0.0001
		Wound vs. 0	0.0072
Figure:	Statistical test:	Comparison:	p-value:
ED3d	Ordinary One-way ANOVA (with Dunnett's multiple comparisons test)	Control vs. PEG1450 (SYTOX)	0.0526
		Control vs. PEG3550 (SYTOX)	0.0035
		Control vs. PEG1450 (Annexin V)	0.0146
		Control vs. PEG3550 (Annexin V)	0.0001
Figure:	Statistical test:	Comparison:	p-value:
ED4d	One sample t and Wilcoxon test	puncture wound vs. 0	0.0014
Figure:	Statistical test:	Comparison:	p-value:
ED4i	Mann-Whitney Tests	DMSO vs. Fer-1	0.0097
		Control vs. phgpx	0.9492
Figure:	Statistical test:	Comparison:	p-value:
ED4j	Krustal-Wallis tests (with Dunn’s multiple comparison tests)	DMSO vs. Fer-1 0 min (wound)	>0.9999
		DMSO vs. Fer-1 2.5 min (wound)	0.9467
		DMSO vs. Fer-1 5 min (wound)	>0.9999
		DMSO vs. Fer-1 7.5 min (wound)	>0.9999
		DMSO vs. Fer-1 10 min (wound)	>0.9999
		DMSO vs. Fer-1 0 min (cells)	>0.9999
		DMSO vs. Fer-1 2.5 min (cells)	>0.9999
		DMSO vs. Fer-1 5 min (cells)	>0.9999
		DMSO vs. Fer-1 7.5 min (cells)	>0.9999
		DMSO vs. Fer-1 10 min (cells)	>0.9999
Figure:	Statistical test:	Comparison:	p-value:
ED5c	unpaired t-test (two-tailed)		0.5515
