# Supplementary material for: Ferroptosis-like cell death promotes and prolongs inflammation in Drosophila
Source: Nat Cell Biol. 2024 Jun 25;26(9):1535–44. doi: 10.1038/s41556-024-01450-7 (PMC11392819; doi:10.1038/s41556-024-01450-7)
Supplement: Supplementary file 12 — All numerical data and statistical outputs related to Fig. 1. [file 41556_2024_1450_MOESM12_ESM.xlsx]

## Sheet: Figure 1a
Figure:	Date type:	N	n	Statistical test:	p value:
Figure 1a	Diagram	N/A	N/A	N/A	N/A

## Sheet: Figure 1b
Figure:	Date type:	N (embryos)	n (cells)	Statistical test:	p value:
Figure 1b	Representative image	6	N/A	N/A	N/A

## Sheet: Figure 1c
Figure:	Date type:	N (wounded embryos)	n (cells)	Statistical test:	p value:
Figure 1c	XY plot	6	N/A	N/A	N/A
Wound edge Annexin V labelling:
Timelapse:	zMAX	Frame:	Time:	mean Annexin V (12 pixel line width =2 µm)	background	background subtraction	Normalised to t1
2022.11.14 sn-gal4,uas-lifeact-gfp;sqh-ch.moe(+AnxV-647)_1	5-12	pre-wound	pre-wound	4202.47	3671.22	531.244	1
	4-11	1	0	4781.65	3672.22	1109.43	2.08836
		2	0.5	4939.13	3666.02	1273.11	2.39647
		3	1	5325.88	3662.83	1663.05	3.13048
		4	1.5	5447.97	3661.65	1786.31	3.36251
		5	2	5834.67	3659.91	2174.76	4.09371
		6	2.5	6338.6	3661.91	2676.69	5.03854
		7	3	7058.18	3657.98	3400.2	6.40044
		8	3.5	7075.53	3652.15	3423.38	6.44407
		9	4	7180.16	3649.48	3530.68	6.64607
		10	4.5	7431.57	3649.93	3781.64	7.11846
		11	5	8026.6	3645.48	4381.12	8.24692
		12	5.5	8657.96	3645.76	5012.2	9.43483
		13	6	9044.37	3645.37	5399	10.1629
		14	6.5	8975.12	3644.71	5330.41	10.0338
		15	7	9900.26	3643.58	6256.68	11.7774
		16	7.5	9920.2	3637.3	6282.89	11.8268
		17	8	9929.27	3639.79	6289.48	11.8392
		18	8.5	9878.81	3637.86	6240.95	11.7478
		19	9	10176.1	3635.77	6540.38	12.3114
		20	9.5	10473	3632.82	6840.16	12.8757
		21	10	10782	3630.58	7151.44	13.4617
		22	10.5	11870.7	3631.89	8238.79	15.5085
		23	11	12010.9	3630.26	8380.63	15.7755
		24	11.5	12068	3630.1	8437.88	15.8832
		25	12	11040.8	3625.39	7415.45	13.9586
		26	12.5	11559.5	3625.79	7933.74	14.9343
		27	13	11903.8	3624.24	8279.56	15.5852
		28	13.5	12588.6	3621.99	8966.58	16.8785
		29	14	11311.6	3620.3	7691.29	14.4779
		30	14.5	11581.1	3619.59	7961.47	14.9865
		31	15	11727.6	3616.34	8111.24	15.2684
		32	15.5	12532.9	3616.03	8916.85	16.7849
		33	16	12989.1	3615.42	9373.69	17.6448
		34	16.5	13083.7	3612.04	9471.66	17.8292
		35	17	12502.1	3611.79	8890.26	16.7348
		36	17.5	12285.1	3610.03	8675.08	16.3297
		37	18	12271	3609.75	8661.2	16.3036
		38	18.5	12517.1	3606.47	8910.67	16.7732
		39	19	12458.8	3607.68	8851.08	16.6611
		40	19.5	11213	3608.89	7604.08	14.3137
		41	20	11610.8	3607.4	8003.36	15.0653
		42	20.5	11271.6	3606.24	7665.34	14.429
		43	21	11602.7	3604.26	7998.43	15.056
		44	21.5	12617.7	3603.9	9013.83	16.9674
		45	22	12865.2	3600.83	9264.38	17.439
		46	22.5	12753.3	3603.11	9150.24	17.2242
		47	23	12216.3	3600.03	8616.26	16.219
		48	23.5	11988.2	3599.51	8388.71	15.7907
		49	24	11207.6	3596.78	7610.83	14.3264
		50	24.5	12066.9	3594.51	8472.42	15.9483
		51	25	12333.3	3596	8737.31	16.4469
		52	25.5	12222.1	3595.68	8626.45	16.2382
		53	26	11589.9	3595.11	7994.84	15.0493
		54	26.5	11714.1	3591	8123.12	15.2907
		55	27	12048.2	3589.22	8458.98	15.923
		56	27.5	11581.7	3589.25	7992.45	15.0448
		57	28	12437.8	3588.26	8849.51	16.6581
		58	28.5	12551.8	3587.55	8964.28	16.8741
		59	29	12696.2	3585.11	9111.05	17.1504
		60	29.5	11850.9	3583.76	8267.12	15.5618
		61	30	12031.2	3584.16	8447.04	15.9005
Timelapse:	zMAX	Frame:	Time:	mean Annexin V (12 pixel line width =2 µm)	background	background subtraction	Normalised to t1
2022.11.14 sn-gal4,uas-lifeact-gfp;sqh-ch.moe(+AnxV-647)_2	5-12	pre-wound	pre-wound	4125.53	3856.76	268.771	1
	5-12	1	0	4375.61	3763.37	612.238	2.27792
		2	0.5	4670.75	3760.12	910.629	3.38812
		3	1	4922.7	3756.59	1166.11	4.33866
		4	1.5	5351	3755.97	1595.03	5.93452
		5	2	5359.65	3758.06	1601.59	5.95895
		6	2.5	5679.78	3755.72	1924.06	7.15874
		7	3	5461.4	3750.49	1710.91	6.36569
		8	3.5	5943.76	3749.78	2193.98	8.163
		9	4	6376.71	3745.52	2631.19	9.7897
		10	4.5	6421.19	3740.83	2680.36	9.97266
		11	5	6529.78	3740.21	2789.57	10.379
		12	5.5	6716.71	3738.84	2977.87	11.0796
		13	6	7122.27	3736.72	3385.55	12.5964
		14	6.5	7503.3	3731.16	3772.14	14.0348
		15	7	7631.79	3729.18	3902.6	14.5202
		16	7.5	7929.21	3726.22	4203	15.6378
		17	8	8173.53	3724.2	4449.33	16.5544
		18	8.5	8576.07	3720.17	4855.89	18.067
		19	9	8746.33	3718.09	5028.24	18.7083
		20	9.5	9086.7	3716.59	5370.12	19.9803
		21	10	9194.8	3716.61	5478.19	20.3824
		22	10.5	9273.63	3712.81	5560.82	20.6898
		23	11	9346.26	3709.26	5637	20.9733
		24	11.5	9934.95	3703.91	6231.04	23.1834
		25	12	10382.6	3703.07	6679.53	24.8521
		26	12.5	10476	3702.13	6773.85	25.203
		27	13	10030.8	3701.12	6329.65	23.5503
		28	13.5	10155.4	3696.94	6458.45	24.0296
		29	14	10652.5	3694.85	6957.69	25.8871
		30	14.5	11074.5	3690.04	7384.43	27.4748
		31	15	10979.7	3688.47	7291.19	27.1279
		32	15.5	11709.1	3687.94	8021.17	29.8439
		33	16	11673	3682.53	7990.52	29.7298
		34	16.5	11152.8	3678.2	7474.62	27.8104
		35	17	11190.4	3675.8	7514.63	27.9592
		36	17.5	11190.2	3674.91	7515.26	27.9616
		37	18	11489.1	3671.76	7817.38	29.0856
		38	18.5	11362.3	3668.92	7693.4	28.6244
		39	19	11369.8	3669.26	7700.53	28.6509
		40	19.5	11288.1	3666.65	7621.46	28.3567
		41	20	10809.8	3661.26	7148.52	26.5971
		42	20.5	11704.8	3659.87	8044.92	29.9322
		43	21	11910.2	3656.65	8253.58	30.7086
		44	21.5	11074.9	3656.04	7418.9	27.6031
		45	22	10986.2	3654.96	7331.23	27.2769
		46	22.5	12148.9	3653.1	8495.77	31.6097
		47	23	11797.6	3651.26	8146.35	30.3096
		48	23.5	11811.2	3648.3	8162.87	30.3711
		49	24	12243.7	3645.47	8598.19	31.9908
		50	24.5	12441.1	3641.32	8799.79	32.7409
		51	25	10608.8	3641.55	6967.23	25.9226
		52	25.5	10721.6	3639.42	7082.15	26.3501
		53	26	11854.3	3635.8	8218.54	30.5782
		54	26.5	12680.6	3633.46	9047.15	33.6612
		55	27	13129.6	3630.07	9499.57	35.3445
		56	27.5	13270.5	3629.98	9640.51	35.8689
		57	28	12846.8	3628.71	9218.07	34.2971
		58	28.5	12931.5	3626.87	9304.62	34.6191
		59	29	12330.4	3623.19	8707.18	32.3963
		60	29.5	12581.1	3620.79	8960.35	33.3382
		61	30	12076	3619.66	8456.39	31.4632
Timelapse:	zMAX	Frame:	Time:	mean Annexin V (12 pixel line width =2 µm)	background	background subtraction	Normalised to t1
2022.11.15 sn-gal4,uas-lifeact-gfp;sqh-ch.moe(+AnxV-647)_1	4-11	pre-wound	pre-wound	4870.8	3778.16	1092.63	1
	5-12	1	0	4750.8	3693.48	1057.32	0.967683
		2	0.5	5045.99	3693.49	1352.51	1.23784
		3	1	5277.25	3693.19	1584.05	1.44976
		4	1.5	6124.58	3689.43	2435.15	2.2287
		5	2	5832.52	3692.16	2140.35	1.9589
		6	2.5	6593.03	3691.23	2901.81	2.6558
		7	3	6495.76	3694.46	2801.3	2.56381
		8	3.5	6620.31	3690	2930.31	2.68189
		9	4	6884.52	3687.26	3197.26	2.9262
		10	4.5	7222.2	3686.78	3535.42	3.23569
		11	5	7496.81	3687.57	3809.25	3.48631
		12	5.5	7309.34	3685.88	3623.45	3.31627
		13	6	7103.55	3684.53	3419.02	3.12916
		14	6.5	7401.55	3685.85	3715.7	3.40069
		15	7	7424.65	3683.16	3741.49	3.42429
		16	7.5	7339.08	3685.72	3653.36	3.34363
		17	8	7523.26	3682.99	3840.27	3.5147
		18	8.5	7486.02	3683.35	3802.66	3.48028
		19	9	7415.97	3681.79	3734.18	3.41761
		20	9.5	7120.75	3681.71	3439.05	3.14749
		21	10	7534.19	3687.42	3846.77	3.52065
		22	10.5	7638.6	3689.48	3949.12	3.61432
		23	11	7490.06	3684.54	3805.52	3.48289
		24	11.5	7913.25	3684.03	4229.22	3.87068
		25	12	8092.48	3684.57	4407.9	4.03421
		26	12.5	7827.94	3683.1	4144.84	3.79345
		27	13	7495.35	3682.18	3813.16	3.48989
		28	13.5	7546.68	3682.68	3863.99	3.53641
		29	14	8347.94	3683.32	4664.61	4.26916
		30	14.5	7904.68	3682.15	4222.54	3.86456
		31	15	7241.5	3682.07	3559.43	3.25767
		32	15.5	7097.6	3680.34	3417.26	3.12755
		33	16	7570.78	3683.22	3887.56	3.55798
		34	16.5	7566.8	3679.74	3887.05	3.55752
		35	17	7739.82	3680.57	4059.25	3.71511
		36	17.5	7664.57	3677.3	3987.27	3.64924
		37	18	7838.52	3675.95	4162.58	3.80968
		38	18.5	7938.15	3674.34	4263.81	3.90233
		39	19	7413.28	3679.61	3733.67	3.41713
		40	19.5	7242.49	3672.03	3570.45	3.26776
		41	20	7394.59	3671.85	3722.74	3.40713
		42	20.5	8451.62	3668.48	4783.14	4.37763
		43	21	8476.41	3665.03	4811.37	4.40348
		44	21.5	8545.02	3666.28	4878.73	4.46512
		45	22	8339.75	3664.48	4675.28	4.27892
		46	22.5	8094.45	3661.55	4432.9	4.05709
		47	23	8175.64	3662.56	4513.08	4.13047
		48	23.5	8202.04	3660.49	4541.55	4.15653
		49	24	7945.63	3661.26	4284.37	3.92115
		50	24.5	8381.48	3658.18	4723.31	4.32287
		51	25	7859.23	3656.61	4202.61	3.84633
		52	25.5	7463.45	3655.58	3807.87	3.48504
		53	26	7400.29	3650.91	3749.39	3.43152
		54	26.5	7271.49	3650.5	3620.99	3.31401
		55	27	7963.52	3651.82	4311.7	3.94616
		56	27.5	7815.73	3645.89	4169.85	3.81634
		57	28	7737.83	3645.32	4092.51	3.74555
		58	28.5	7926	3642.81	4283.2	3.92008
		59	29	6988.54	3643.06	3345.48	3.06186
		60	29.5	7362.38	3641.74	3720.64	3.40521
		61	30	7487.7	3632.38	3855.32	3.52848
Timelapse:	zMAX	Frame:	Time:	mean Annexin V (12 pixel line width =2 µm)	background	background subtraction	Normalised to t1
2022.11.15 sn-gal4,uas-lifeact-gfp;sqh-ch.moe(+AnxV-647)_2	5-12	pre-wound	pre-wound	5021.53	3914.67	1106.87	1
	5-12	1	0	5026.82	3803.56	1223.26	1.10516
		2	0.5	5173.12	3802.73	1370.39	1.23808
		3	1	5416.66	3801.47	1615.19	1.45925
		4	1.5	6023.83	3807.78	2216.05	2.00209
		5	2	6598.41	3809.47	2788.94	2.51967
		6	2.5	6859.19	3808.36	3050.83	2.75627
		7	3	7326.63	3809.14	3517.49	3.17789
		8	3.5	7313.48	3809.19	3504.29	3.16595
		9	4	7332.52	3809.16	3523.36	3.18318
		10	4.5	7581.03	3811.26	3769.76	3.4058
		11	5	7693.66	3810.66	3883	3.5081
		12	5.5	7651.56	3811.25	3840.31	3.46953
		13	6	7623.41	3809.44	3813.96	3.44573
		14	6.5	9442.06	3809.93	5632.13	5.08836
		15	7	8726.16	3809.82	4916.34	4.44168
		16	7.5	8433.43	3810.49	4622.94	4.1766
		17	8	8771.52	3811.46	4960.06	4.48117
		18	8.5	8813.1	3813.32	4999.78	4.51706
		19	9	8662.61	3813.21	4849.4	4.3812
		20	9.5	8561.82	3812.64	4749.18	4.29065
		21	10	8485.05	3809.47	4675.58	4.22416
		22	10.5	8637.85	3809.07	4828.78	4.36257
		23	11	8954.49	3810.42	5144.07	4.64742
		24	11.5	8647.31	3810.57	4836.74	4.36977
		25	12	8431.85	3808.69	4623.16	4.1768
		26	12.5	8712.56	3808.37	4904.18	4.43069
		27	13	8550.34	3811.66	4738.67	4.28116
		28	13.5	8323.03	3809.17	4513.86	4.07805
		29	14	8546.32	3808.67	4737.65	4.28024
		30	14.5	9679.74	3809.66	5870.08	5.30333
		31	15	9178.63	3810.62	5368.01	4.84974
		32	15.5	8486.58	3808.76	4677.82	4.22618
		33	16	8673.65	3808.9	4864.74	4.39506
		34	16.5	9200.8	3810.63	5390.17	4.86976
		35	17	9007.04	3806.05	5200.99	4.69885
		36	17.5	8724.09	3807.5	4916.6	4.44191
		37	18	9048.84	3807.32	5241.52	4.73546
		38	18.5	9193.55	3809.7	5383.85	4.86405
		39	19	9516.09	3808.02	5708.07	5.15697
		40	19.5	9425.68	3809.81	5615.87	5.07367
		41	20	9014.24	3808.56	5205.68	4.70308
		42	20.5	9587.29	3808.86	5778.43	5.22053
		43	21	9726.17	3808.13	5918.04	5.34666
		44	21.5	9675.15	3805.86	5869.28	5.30261
		45	22	9809.57	3808.24	6001.33	5.42191
		46	22.5	9437.06	3809.93	5627.14	5.08384
		47	23	9537.15	3807.58	5729.57	5.17639
		48	23.5	9527.96	3806.07	5721.89	5.16945
		49	24	9555.44	3804.8	5750.64	5.19543
		50	24.5	8987.19	3809.42	5177.77	4.67787
		51	25	8875.88	3815.89	5059.99	4.57146
		52	25.5	9014.55	3815.22	5199.33	4.69734
		53	26	8942.31	3820.11	5122.2	4.62766
		54	26.5	9358.62	3820.78	5537.84	5.00317
		55	27	9513.81	3820.68	5693.12	5.14346
		56	27.5	9335.47	3815.95	5519.52	4.98662
		57	28	9298.55	3816.03	5482.53	4.9532
		58	28.5	9639.58	3815.91	5823.67	5.26141
		59	29	9952.18	3816.27	6135.91	5.5435
		60	29.5	10060.8	3818.35	6242.48	5.63978
		61	30	10236.8	3815.17	6421.62	5.80162
Timelapse:	zMAX	Frame:	Time:	mean Annexin V (12 pixel line width =2 µm)	background	background subtraction	Normalised to t1
2022.11.15 sn-gal4,uas-lifeact-gfp;sqh-ch.moe(+AnxV-647)_3	5-12	pre-wound	pre-wound	4722.63	3701.21	1021.42	1
	6-13	1	0	5608.25	3628.61	1979.65	1.93813
		2	0.5	5880.59	3625.21	2255.39	2.20809
		3	1	6091.66	3621.03	2470.63	2.41882
		4	1.5	7482.59	3624.33	3858.25	3.77734
		5	2	8794.32	3624.2	5170.12	5.06169
		6	2.5	8841.95	3628.5	5213.45	5.10412
		7	3	9478.44	3630.42	5848.02	5.72538
		8	3.5	10513.3	3634.21	6879.07	6.73481
		9	4	14094.7	3632.76	10461.9	10.2425
		10	4.5	15154	3637.73	11516.3	11.2748
		11	5	16115.3	3638.86	12476.4	12.2148
		12	5.5	19680.7	3640.37	16040.3	15.704
		13	6	19655.5	3642.53	16012.9	15.6771
		14	6.5	20360.5	3645.05	16715.5	16.3649
		15	7	21502.4	3641.17	17861.2	17.4866
		16	7.5	24449.8	3644.29	20805.6	20.3692
		17	8	24589.2	3646.05	20943.1	20.5039
		18	8.5	24125.5	3647.36	20478.2	20.0487
		19	9	25581	3645.14	21935.9	21.4758
		20	9.5	25818.8	3645.33	22173.5	21.7085
		21	10	25180.4	3643.41	21536.9	21.0853
		22	10.5	26875.7	3641.64	23234.1	22.7469
		23	11	27014.8	3646.76	23368	22.878
		24	11.5	25600.1	3644.67	21955.4	21.495
		25	12	25723.3	3646.42	22076.8	21.6139
		26	12.5	29961.8	3645.69	26316.1	25.7642
		27	13	28568.8	3646.3	24922.5	24.3998
		28	13.5	29650.3	3646.54	26003.7	25.4584
		29	14	31409.1	3647.11	27762	27.1798
		30	14.5	31918.7	3647.49	28271.2	27.6783
		31	15	33711.7	3648.64	30063.1	29.4326
		32	15.5	33807.4	3649.14	30158.3	29.5258
		33	16	37192.3	3651.42	33540.9	32.8375
		34	16.5	37828.2	3651.99	34176.2	33.4595
		35	17	37793.6	3646.31	34147.3	33.4312
		36	17.5	37718	3648.76	34069.3	33.3548
		37	18	40708.5	3648.48	37060	36.2828
		38	18.5	40712.1	3649.69	37062.5	36.2852
		39	19	42421.3	3649.22	38772.1	37.959
		40	19.5	40526.5	3651.15	36875.3	36.102
		41	20	40238.7	3650.37	36588.3	35.821
		42	20.5	41325.1	3652.19	37672.9	36.8829
		43	21	42745.2	3654.66	39090.5	38.2708
		44	21.5	43071.8	3651.21	39420.6	38.5939
		45	22	42906.3	3648.35	39258	38.4347
		46	22.5	43737.6	3653.26	40084.3	39.2437
		47	23	44700.4	3654.65	41045.8	40.185
		48	23.5	46130.8	3652.03	42478.8	41.5879
		49	24	44609.3	3653.01	40956.3	40.0974
		50	24.5	42108.6	3652.45	38456.1	37.6497
		51	25	45425.5	3650.73	41774.8	40.8987
		52	25.5	42623.3	3652.47	38970.8	38.1536
		53	26	41740.4	3652.76	38087.7	37.2889
		54	26.5	43383.6	3650.41	39733.2	38.9
		55	27	40322.5	3647.9	36674.6	35.9055
		56	27.5	43554.5	3648.84	39905.7	39.0689
		57	28	41753.5	3648.68	38104.8	37.3057
		58	28.5	42241.8	3646.9	38594.9	37.7855
		59	29	44463.3	3646.72	40816.6	39.9606
		60	29.5	42713.8	3641.19	39072.6	38.2532
		61	30	43854.1	3640.97	40213.1	39.3698
Timelapse:	zMAX	Frame:	Time:	mean Annexin V (12 pixel line width =2 µm)	background	background subtraction	Normalised to t1
2022.11.24 sn-gal4,uas-lifeact-gfp;sqh-ch.moe(+AnxV-647)_1	5-12	pre-wound	pre-wound	4035.73	3704.92	330.806	1
	5-12	1	0	3975.47	3655.88	319.588	0.966089
		2	0.5	4045.44	3656.37	389.071	1.17613
		3	1	4151.02	3659.6	491.415	1.48551
		4	1.5	4205.84	3659.88	545.952	1.65037
		5	2	4182.06	3660.96	521.094	1.57523
		6	2.5	4023.88	3660.93	362.941	1.09714
		7	3	4029.46	3660.6	368.857	1.11503
		8	3.5	4313.87	3658.08	655.787	1.98239
		9	4	4352.8	3661.45	691.344	2.08988
		10	4.5	4255.27	3658.78	596.489	1.80314
		11	5	4329.1	3661.39	667.715	2.01845
		12	5.5	4390.54	3659.38	731.156	2.21023
		13	6	4388.68	3660.42	728.26	2.20147
		14	6.5	4390.27	3659.64	730.63	2.20864
		15	7	4408.47	3658.78	749.687	2.26624
		16	7.5	4757.44	3658.29	1099.15	3.32265
		17	8	4540.68	3659.96	880.722	2.66235
		18	8.5	4680.9	3659.89	1021.01	3.08644
		19	9	4907.98	3660.02	1247.96	3.77249
		20	9.5	4736.28	3661.75	1074.54	3.24824
		21	10	4826.56	3660.44	1166.11	3.52507
		22	10.5	4905.16	3660.68	1244.48	3.76198
		23	11	4921.84	3663.08	1258.75	3.80512
		24	11.5	5047.19	3662.87	1384.31	4.18467
		25	12	5057.68	3663.84	1393.84	4.21348
		26	12.5	5104.29	3664.2	1440.09	4.35326
		27	13	5039.02	3663.49	1375.53	4.15811
		28	13.5	5053.82	3661.69	1392.12	4.20828
		29	14	5058.52	3664.79	1393.73	4.21312
		30	14.5	5066.89	3665.36	1401.53	4.2367
		31	15	4952.36	3665.71	1286.65	3.88945
		32	15.5	5141.35	3661.73	1479.62	4.47276
		33	16	5181.36	3662.08	1519.27	4.59264
		34	16.5	5179.81	3663.37	1516.44	4.58406
		35	17	5330.01	3664.98	1665.03	5.03326
		36	17.5	5466.79	3662.94	1803.85	5.45288
		37	18	5377.87	3662.87	1715	5.1843
		38	18.5	5276.67	3663.74	1612.92	4.87574
		39	19	5563.99	3664.39	1899.6	5.74235
		40	19.5	5451.11	3662.53	1788.58	5.40672
	6-13	41	20	5469.94	3661.74	1808.21	5.46606
		42	20.5	5473.2	3664	1809.21	5.46909
		43	21	5383.55	3662.5	1721.05	5.20261
		44	21.5	5434.08	3662.44	1771.64	5.35552
		45	22	5344.85	3662.19	1682.66	5.08655
	7-14	46	22.5	5462.14	3661.51	1800.63	5.44315
		47	23	5528.11	3661.92	1866.19	5.64134
		48	23.5	5460.37	3662.37	1798.01	5.43523
		49	24	5679.73	3660.09	2019.63	6.10519
		50	24.5	5644.57	3656.31	1988.26	6.01035
		51	25	5764.08	3659.89	2104.19	6.36079
		52	25.5	5641.44	3656.5	1984.95	6.00033
		53	26	5621.69	3656.39	1965.31	5.94097
		54	26.5	5656.43	3657.24	1999.18	6.04336
		55	27	5767.86	3657.63	2110.23	6.37907
		56	27.5	5712.84	3657.76	2055.08	6.21233
		57	28	5643.68	3658.74	1984.94	6.00031
		58	28.5	5789.81	3656.62	2133.19	6.44847
		59	29	5806.06	3657.95	2148.11	6.49358
		60	29.5	5704.87	3656.71	2048.15	6.19141
		61	30	5656.52	3656.67	1999.85	6.04538
Mac recruitment:
Timelapse:	zMAX	Frame:	Time:	Number of recruited macrophages	% of total recruited Macs
2022.11.14 sn-gal4,uas-lifeact-gfp;sqh-ch.moe(+AnxV-647)_1	5-12	pre-wound	pre-wound
	4-11	1	0	0	0
		2	0.5	0	0
		3	1	0	0
		4	1.5	0	0
		5	2	0	0
		6	2.5	0	0
		7	3	0	0
		8	3.5	0	0
		9	4	0	0
		10	4.5	3	42.8571
		11	5	3	42.8571
		12	5.5	3	42.8571
		13	6	3	42.8571
		14	6.5	3	42.8571
		15	7	4	57.1429
		16	7.5	4	57.1429
		17	8	4	57.1429
		18	8.5	4	57.1429
		19	9	4	57.1429
		20	9.5	4	57.1429
		21	10	5	71.4286
		22	10.5	6	85.7143
		23	11	6	85.7143
		24	11.5	6	85.7143
		25	12	7	100
		26	12.5	7	100
		27	13	7	100
		28	13.5	7	100
		29	14	7	100
		30	14.5	7	100
		31	15	7	100
		32	15.5	7	100
		33	16	7	100
		34	16.5	7	100
		35	17	7	100
		36	17.5	7	100
		37	18	7	100
		38	18.5	7	100
		39	19	7	100
		40	19.5	7	100
		41	20	7	100
		42	20.5	7	100
		43	21	7	100
		44	21.5	7	100
		45	22	7	100
		46	22.5	7	100
		47	23	7	100
		48	23.5	7	100
		49	24	7	100
		50	24.5	7	100
		51	25	7	100
		52	25.5	7	100
		53	26	7	100
		54	26.5	7	100
		55	27	7	100
		56	27.5	7	100
		57	28	7	100
		58	28.5	7	100
		59	29	7	100
		60	29.5	7	100
		61	30	7	100
Timelapse:	zMAX	Frame:	Time:	Number of recruited macrophages	% of total recruited Macs
2022.11.14 sn-gal4,uas-lifeact-gfp;sqh-ch.moe(+AnxV-647)_2	5-12	pre-wound	pre-wound
	5-12	1	0	0	0
		2	0.5	0	0
		3	1	0	0
		4	1.5	0	0
		5	2	0	0
		6	2.5	0	0
		7	3	1	14.2857
		8	3.5	1	14.2857
		9	4	1	14.2857
		10	4.5	1	14.2857
		11	5	4	57.1429
		12	5.5	4	57.1429
		13	6	4	57.1429
		14	6.5	4	57.1429
		15	7	4	57.1429
		16	7.5	4	57.1429
		17	8	4	57.1429
		18	8.5	5	71.4286
		19	9	6	85.7143
		20	9.5	6	85.7143
		21	10	6	85.7143
		22	10.5	6	85.7143
		23	11	6	85.7143
		24	11.5	6	85.7143
		25	12	6	85.7143
		26	12.5	6	85.7143
		27	13	6	85.7143
		28	13.5	6	85.7143
		29	14	6	85.7143
		30	14.5	6	85.7143
		31	15	6	85.7143
		32	15.5	6	85.7143
		33	16	6	85.7143
		34	16.5	6	85.7143
		35	17	6	85.7143
		36	17.5	6	85.7143
		37	18	6	85.7143
		38	18.5	6	85.7143
		39	19	6	85.7143
		40	19.5	6	85.7143
		41	20	7	100
		42	20.5	7	100
		43	21	7	100
		44	21.5	7	100
		45	22	7	100
		46	22.5	7	100
		47	23	7	100
		48	23.5	7	100
		49	24	7	100
		50	24.5	7	100
		51	25	7	100
		52	25.5	7	100
		53	26	7	100
		54	26.5	7	100
		55	27	7	100
		56	27.5	7	100
		57	28	7	100
		58	28.5	7	100
		59	29	7	100
		60	29.5	7	100
		61	30	7	100
Timelapse:	zMAX	Frame:	Time:	Number of recruited macrophages	% of total recruited Macs
2022.11.15 sn-gal4,uas-lifeact-gfp;sqh-ch.moe(+AnxV-647)_1	4-11	pre-wound	pre-wound
	5-12	1	0	0	0
		2	0.5	0	0
		3	1	0	0
		4	1.5	0	0
		5	2	0	0
		6	2.5	0	0
		7	3	0	0
		8	3.5	0	0
		9	4	0	0
		10	4.5	0	0
		11	5	1	8.33333
		12	5.5	1	8.33333
		13	6	1	8.33333
		14	6.5	1	8.33333
		15	7	1	8.33333
		16	7.5	2	16.6667
		17	8	2	16.6667
		18	8.5	3	25
		19	9	3	25
		20	9.5	3	25
		21	10	3	25
		22	10.5	4	33.3333
		23	11	4	33.3333
		24	11.5	5	41.6667
		25	12	5	41.6667
		26	12.5	7	58.3333
		27	13	7	58.3333
		28	13.5	7	58.3333
		29	14	8	66.6667
		30	14.5	8	66.6667
		31	15	9	75
		32	15.5	9	75
		33	16	9	75
		34	16.5	9	75
		35	17	9	75
		36	17.5	9	75
		37	18	9	75
		38	18.5	9	75
		39	19	9	75
		40	19.5	10	83.3333
		41	20	10	83.3333
		42	20.5	10	83.3333
		43	21	11	91.6667
		44	21.5	11	91.6667
		45	22	11	91.6667
		46	22.5	11	91.6667
		47	23	11	91.6667
		48	23.5	11	91.6667
		49	24	11	91.6667
		50	24.5	11	91.6667
		51	25	11	91.6667
		52	25.5	11	91.6667
		53	26	11	91.6667
		54	26.5	11	91.6667
		55	27	11	91.6667
		56	27.5	11	91.6667
		57	28	11	91.6667
		58	28.5	11	91.6667
		59	29	11	91.6667
		60	29.5	11	91.6667
		61	30	12	100
Timelapse:	zMAX	Frame:	Time:	Number of recruited macrophages	% of total recruited Macs
2022.11.15 sn-gal4,uas-lifeact-gfp;sqh-ch.moe(+AnxV-647)_2	5-12	pre-wound	pre-wound
	5-12	1	0	0	0
		2	0.5	0	0
		3	1	0	0
		4	1.5	0	0
		5	2	0	0
		6	2.5	0	0
		7	3	1	10
		8	3.5	1	10
		9	4	1	10
		10	4.5	1	10
		11	5	1	10
		12	5.5	1	10
		13	6	1	10
		14	6.5	1	10
		15	7	2	20
		16	7.5	4	40
		17	8	5	50
		18	8.5	5	50
		19	9	6	60
		20	9.5	6	60
		21	10	6	60
		22	10.5	6	60
		23	11	6	60
		24	11.5	7	70
		25	12	7	70
		26	12.5	7	70
		27	13	7	70
		28	13.5	7	70
		29	14	7	70
		30	14.5	7	70
		31	15	7	70
		32	15.5	8	80
		33	16	8	80
		34	16.5	8	80
		35	17	8	80
		36	17.5	8	80
		37	18	8	80
		38	18.5	8	80
		39	19	8	80
		40	19.5	8	80
		41	20	8	80
		42	20.5	8	80
		43	21	8	80
		44	21.5	8	80
		45	22	8	80
		46	22.5	8	80
		47	23	8	80
		48	23.5	8	80
		49	24	8	80
		50	24.5	9	90
		51	25	9	90
		52	25.5	9	90
		53	26	9	90
		54	26.5	9	90
		55	27	9	90
		56	27.5	9	90
		57	28	9	90
		58	28.5	9	90
		59	29	10	100
		60	29.5	10	100
		61	30	10	100
Timelapse:	zMAX	Frame:	Time:	Number of recruited macrophages	% of total recruited Macs
2022.11.15 sn-gal4,uas-lifeact-gfp;sqh-ch.moe(+AnxV-647)_3	5-12	pre-wound	pre-wound
	6-13	1	0	0	0
		2	0.5	0	0
		3	1	0	0
		4	1.5	0	0
		5	2	0	0
		6	2.5	0	0
		7	3	0	0
		8	3.5	0	0
		9	4	0	0
		10	4.5	1	11.1111
		11	5	1	11.1111
		12	5.5	1	11.1111
		13	6	1	11.1111
		14	6.5	1	11.1111
		15	7	2	22.2222
		16	7.5	2	22.2222
		17	8	3	33.3333
		18	8.5	3	33.3333
		19	9	3	33.3333
		20	9.5	3	33.3333
		21	10	3	33.3333
		22	10.5	3	33.3333
		23	11	3	33.3333
		24	11.5	3	33.3333
		25	12	4	44.4444
		26	12.5	4	44.4444
		27	13	4	44.4444
		28	13.5	4	44.4444
		29	14	4	44.4444
		30	14.5	5	55.5556
		31	15	5	55.5556
		32	15.5	6	66.6667
		33	16	6	66.6667
		34	16.5	6	66.6667
		35	17	6	66.6667
		36	17.5	6	66.6667
		37	18	6	66.6667
		38	18.5	6	66.6667
		39	19	6	66.6667
		40	19.5	7	77.7778
		41	20	7	77.7778
		42	20.5	7	77.7778
		43	21	7	77.7778
		44	21.5	7	77.7778
		45	22	7	77.7778
		46	22.5	8	88.8889
		47	23	8	88.8889
		48	23.5	8	88.8889
		49	24	8	88.8889
		50	24.5	8	88.8889
		51	25	8	88.8889
		52	25.5	8	88.8889
		53	26	8	88.8889
		54	26.5	9	100
		55	27	9	100
		56	27.5	9	100
		57	28	9	100
		58	28.5	9	100
		59	29	9	100
		60	29.5	9	100
		61	30	9	100
Timelapse:	zMAX	Frame:	Time:	Number of recruited macrophages	% of total recruited Macs
2022.11.24 sn-gal4,uas-lifeact-gfp;sqh-ch.moe(+AnxV-647)_1	5-12	pre-wound	pre-wound
	5-12	1	0	0	0
		2	0.5	0	0
		3	1	0	0
		4	1.5	0	0
		5	2	0	0
		6	2.5	0	0
		7	3	1	6.66667
		8	3.5	1	6.66667
		9	4	1	6.66667
		10	4.5	1	6.66667
		11	5	2	13.3333
		12	5.5	2	13.3333
		13	6	3	20
		14	6.5	3	20
		15	7	4	26.6667
		16	7.5	6	40
		17	8	6	40
		18	8.5	6	40
		19	9	6	40
		20	9.5	6	40
		21	10	6	40
		22	10.5	6	40
		23	11	6	40
		24	11.5	7	46.6667
		25	12	7	46.6667
		26	12.5	8	53.3333
		27	13	8	53.3333
		28	13.5	8	53.3333
		29	14	9	60
		30	14.5	9	60
		31	15	10	66.6667
		32	15.5	11	73.3333
		33	16	11	73.3333
		34	16.5	11	73.3333
		35	17	12	80
		36	17.5	13	86.6667
		37	18	13	86.6667
		38	18.5	13	86.6667
		39	19	13	86.6667
		40	19.5	14	93.3333
	6-13	41	20	14	93.3333
		42	20.5	15	100
		43	21	15	100
		44	21.5	15	100
		45	22	15	100
	7-14	46	22.5	15	100
		47	23	15	100
		48	23.5	15	100
		49	24	15	100
		50	24.5	15	100
		51	25	15	100
		52	25.5	15	100
		53	26	15	100
		54	26.5	15	100
		55	27	15	100
		56	27.5	15	100
		57	28	15	100
		58	28.5	15	100
		59	29	15	100
		60	29.5	15	100
		61	30	15	100

## Sheet: Figure 1d
Figure:	Date type:	N (wounded embryos)	n (cells)	Statistical test:	p value:
Figure 1d	Representative image: Laser-wound	4	N/A	N/A	N/A
	Representative image: Puncture-wound	3	N/A	N/A	N/A

## Sheet: Figure 1e
Figure:	Date type:	N (wounded embryos)	n (cells)	Statistical test:	p value:
Figure 1c	XY plot	3	N/A	N/A	N/A
							Wound size (µm2)
	0 min		1 min		2.5 min		5 min		10 min		15 min		20 min		25 min		30 min
	SYTOX Total	Double labelled	SYTOX Total	Double labelled	SYTOX Total	Double labelled	SYTOX Total	Double labelled	SYTOX Total	Double labelled	SYTOX Total	Double labelled	SYTOX Total	Double labelled	SYTOX Total	Double labelled	SYTOX Total	Double labelled
2022.12.19 ;;sqh-ch.moe_1	7	1	29	14	48	24	48	22	59	25	58	26	60	24	65	29	60	27
2022.12.19 ;;sqh-ch.moe_2	5	0	19	13	37	14	52	19	65	23	69	23	77	26	76	20	76	22
2022.12.20 ;;sqh-ch.moe_1	3	0	20	11	35	18	43	16	56	16	59	18	67	20	71	17	76	20
