# Supplementary material for: Ferroptosis-like cell death promotes and prolongs inflammation in Drosophila
Source: Nat Cell Biol. 2024 Jun 25;26(9):1535–44. doi: 10.1038/s41556-024-01450-7 (PMC11392819; doi:10.1038/s41556-024-01450-7)
Supplement: Supplementary file 13 — All numerical data and statistical outputs related to Fig. 2. [file 41556_2024_1450_MOESM13_ESM.xlsx]

## Sheet: Figure 2a
Figure:	Date type:	N (wounded embryos)	n (cells)	Statistical test:	p value:
Figure 2a	Representative image	3	N/A	N/A	N/A

## Sheet: Figure 2b
Figure:	Date type:	N (wounded embryos)	n (cells)	Statistical test:	p value:
Figure 2b	Representative image	3	N/A	N/A	N/A

## Sheet: Figure 2c
Figure:	Date type:	N (wounded embryos)	n (cells)	Statistical test:	p value:
Figure 2b	XY plot: wound edge	3	6	Ordinary One-way ANOVA, (with (Sidak's multipel comparisions test)	Adjusted P Value
	XY plot: Proximal controls	3	6	control 0 min vs. dead 0 min	>0.9999
				control 5 min vs. dead 5 min	>0.9999
				control 10 min vs. dead 10 min	>0.9999
				control 15 min vs. dead15 min	0.9922
				control 20 min vs. dead 20 min	0.9115
				control 25 min vs. dead 25 min	0.5811
				control 30 min vs. dead 30 min	0.2139
				control 35 min vs. dead 35 min	0.0673
				control 40 min vs. dead 40 min	0.0342
				control 45 min vs. dead 45 min	0.0224
				control 50 min vs. dead 50 min	0.0129
				control 55 min vs. dead 55 min	0.0069
				control 60 min vs. dead 60 min	0.0023
Wound edge cells:
Timelapse	Frame	Depth	Red	Green	Green/Red	Normalised Green/Red
2022.01.31 w[118] (+C11 BODIPY +Annexin V)	1	7-10	28486.5	13896.6	0.48783	1
	2	7-10	27237.4	12662.1	0.464878	0.95295
	3	8-11	28978.9	13316.5	0.459524	0.941975
	4	8-11	26835.9	13034.2	0.485699	0.995632
	5	8-11	25393.6	12614	0.49674	1.01826
	6	8-11	24660	12629.1	0.512127	1.04981
	7	8-11	22981.9	12790.7	0.556558	1.14088
	8	9-12	25010.1	13522.5	0.540684	1.10834
	9	9-12	24693.7	13195.2	0.534353	1.09537
	10	10-13	26060.6	14273.4	0.547701	1.12273
	11	10-13	26195.3	14848	0.566821	1.16192
	12	10-13	26471	15255.1	0.576293	1.18134
	13	10-13	27179.4	16143.7	0.593968	1.21757
	14	10-13	26391.1	16156.4	0.61219	1.25492
	15	10-13	27086.8	16770.1	0.619124	1.26914
	16	10-13	25858.9	16328.8	0.631459	1.29442
	17	10-13	25325.1	16539.6	0.65309	1.33876
	18	9-12	25016.4	15832.4	0.632881	1.29734
	19	9-12	24759.6	15772.4	0.637022	1.30583
	20	9-12	23877.1	15682.6	0.656807	1.34638
	21	9-12	23409.9	15847.7	0.676968	1.38771
	22	9-12	23009.5	15831.5	0.688044	1.41042
	23	8-11	22633.1	15352.4	0.678316	1.39048
	24	8-11	22480.2	15456.6	0.687565	1.40943
	25	8-11	22460.1	15855.4	0.705938	1.4471
	26	8-11	22269.2	16310.8	0.732439	1.50142
	27	7-10	21692.9	15744.6	0.725796	1.4878
	28	7-10	21494.8	15962.2	0.742607	1.52226
	29	7-10	20791.4	16499.4	0.793568	1.62673
	30	6-9	19718.4	16407.7	0.832103	1.70572
	31	6-9	20433.1	17521.9	0.857522	1.75783
	32	6-9	20926.8	18527	0.88532	1.81481
	33	6-9	21773.2	19511	0.896103	1.83692
	34	6-9	22416.3	20991.4	0.936435	1.91959
	35	6-9	23376.3	22442	0.960033	1.96796
	36	6-9	23997.3	23236.6	0.968301	1.98491
	37	6-9	24025.8	23903.5	0.994908	2.03945
	38	6-9	24371.6	24808.5	1.01793	2.08664
	39	6-9	24555.6	25491.2	1.0381	2.12799
	40	6-9	25587.9	26784.7	1.04677	2.14578
	41	6-9	25435.4	27060	1.06387	2.18082
	42	6-9	25551.3	26906.9	1.05306	2.15865
	43	6-9	24874.2	25970	1.04405	2.14019
	44	6-9	23984.6	24829.1	1.03521	2.12207
	45	6-9	23297.2	24182.1	1.03799	2.12776
	46	6-9	23195.5	24008.1	1.03503	2.12171
	47	6-9	22587	23912	1.05866	2.17014
	48	6-9	22646.4	23488.8	1.0372	2.12615
	49	6-9	22532.9	23100.9	1.02521	2.10156
	50	6-9	22440.2	23207.8	1.03421	2.12001
	51	6-9	22372.4	23054.7	1.03049	2.1124
	52	6-9	22290	22839.3	1.02464	2.10041
	53	6-9	22087.5	22715.8	1.02845	2.10821
	54	6-9	22075.9	23043.2	1.04382	2.13971
	55	6-9	21987.6	22826.9	1.03817	2.12814
	56	6-9	21958.4	23210.7	1.05703	2.16679
	57	6-9	22057.4	23128.2	1.04855	2.14941
	58	6-9	21811	23504.7	1.07765	2.20907
	59	6-9	21814.5	23063.4	1.05725	2.16725
	60	6-9	21489.3	22978.5	1.0693	2.19195
	61	6-9	21379.8	23043	1.07779	2.20936
	62	6-9	21454.5	23303	1.08616	2.22652
Timelapse	Frame	Depth	Red	Green	Green/Red	Normalised Green/Red
2022.02.02 w[118] (+C11 BODIPY +Annexin V)	1	7-10	14734.2	12412.4	0.842422	1
cell 1	2	7-10	13124.2	12121.8	0.923622	1.09639
	3	7-10	12837.4	11827.2	0.921308	1.09364
	4	7-10	13034.3	12014.5	0.921762	1.09418
	5	7-10	12675.2	11865.8	0.936144	1.11125
	6	7-10	13056.3	11929.8	0.913721	1.08464
	7	7-10	13335.9	11964.8	0.897187	1.06501
	8	7-10	13136.1	11937.7	0.908772	1.07876
	9	7-10	12844.6	12127.8	0.944189	1.1208
	10	7-10	12412.5	11990.7	0.966018	1.14671
	11	7-10	12101.9	12332.2	1.01904	1.20965
	12	7-10	12094.8	12891.8	1.06589	1.26527
	13	7-10	12186.6	13030.9	1.06929	1.2693
	14	7-10	12120.6	13073.8	1.07864	1.2804
	15	7-10	12103.9	13474.5	1.11324	1.32148
	16	7-10	12068.3	13777.5	1.14162	1.35517
	17	7-10	12069.8	14475.2	1.1993	1.42363
	18	7-10	12150.9	14790.2	1.21721	1.4449
	19	7-10	12157.2	14696	1.20882	1.43494
	20	7-10	12321	15232.2	1.23628	1.46753
	21	7-10	12176.5	15144.4	1.24373	1.47638
	22	7-10	12370.2	15474.6	1.25095	1.48495
	23	7-10	12412.2	15733.1	1.26755	1.50465
	24	7-10	12227.7	15860.1	1.29706	1.53968
	25	7-10	12282.9	16036.5	1.30559	1.54981
	26	7-10	12445.1	16387.7	1.31681	1.56312
	27	7-10	12330.5	16637	1.34925	1.60163
	28	7-10	12310	16872.2	1.37061	1.62699
	29	7-10	12173.9	16914.7	1.38943	1.64933
	30	7-10	12323	17400.5	1.41204	1.67616
	31	7-10	12374.1	18078.4	1.46098	1.73427
	32	7-10	12313.8	17949.2	1.45765	1.7303
	33	7-10	12186.3	18298.7	1.50158	1.78246
	34	7-10	12255.5	18215.6	1.48632	1.76434
	35	7-10	12378.5	18530.2	1.49697	1.77699
	36	7-10	12407.2	18943.8	1.52684	1.81244
	37	7-10	12326.9	19268.4	1.56311	1.85549
	38	7-10	12591	19974.2	1.58639	1.88313
	39	7-10	12357.6	19835.3	1.60511	1.90535
	40	7-10	12472.2	19901.1	1.59563	1.8941
	41	7-10	12458.8	20266.9	1.62671	1.93099
	42	7-10	12319.5	19641	1.59431	1.89253
	43	7-10	12417	20184.6	1.62556	1.92963
	44	7-10	12548.1	21082.1	1.6801	1.99437
	45	7-10	12558.9	21238.6	1.69111	2.00744
	46	7-10	12616.7	20617.2	1.63412	1.93979
	47	7-10	12689.6	21350	1.68247	1.99718
	48	7-10	12689.5	21355.3	1.68291	1.99771
	49	7-10	12707.7	21475.3	1.68994	2.00605
	50	7-10	12624.5	21673.4	1.71678	2.03791
	51	7-10	12793.7	21834.1	1.70664	2.02587
	52	7-10	12886.1	22456.1	1.74265	2.06862
	53	7-10	12834.8	22972.7	1.78988	2.12469
	54	7-10	12691.9	22623.2	1.78249	2.11591
	55	7-10	12778.3	22999	1.79985	2.13652
	56	7-10	12851.9	23175.5	1.80327	2.14058
	57	7-10	12828.1	23036.4	1.79577	2.13168
	58	7-10	12886.5	23719.8	1.84067	2.18497
	59	7-10	12987	24424.5	1.88069	2.23247
	60	7-10	13037.2	24558.1	1.8837	2.23605
	61	7-10	13004.4	24616.4	1.89292	2.247
	62	7-10	13094.3	25037.1	1.91205	2.26971
Timelapse	Frame	Depth	Red	Green	Green/Red	Normalised Green/Red
2022.02.02 w[118] (+C11 BODIPY +Annexin V)	1	7-10	14649.1	13500.2	0.92157	1
cell 2	2	7-10	12812.3	12959.1	1.01147	1.09755
	3	7-10	12362.8	12359.3	0.999717	1.0848
	4	7-10	12207.8	12203.4	0.999637	1.08471
	5	7-10	12021.1	11872.4	0.987631	1.07168
	6	7-10	11968.1	11772.6	0.98366	1.06737
	7	7-10	12085.7	11627.6	0.962096	1.04398
	8	7-10	12049.7	11722.7	0.972863	1.05566
	9	7-10	11848	11876.3	1.00239	1.0877
	10	7-10	11712.1	11495.1	0.981476	1.065
	11	7-10	11459.3	11593.6	1.01172	1.09783
	12	7-10	11569.7	12073.2	1.04352	1.13233
	13	7-10	11525.2	12043.4	1.04496	1.1339
	14	7-10	11350.4	12181.6	1.07324	1.16457
	15	7-10	11374.9	12212.9	1.07367	1.16505
	16	7-10	11495.8	12821	1.11528	1.21019
	17	7-10	11730.5	13136.5	1.11986	1.21516
	18	7-10	11842.2	13859.8	1.17037	1.26998
	19	7-10	12391.1	14315	1.15526	1.25358
	20	7-10	12662.7	14867.4	1.17411	1.27403
	21	7-10	12662.6	14883.6	1.1754	1.27543
	22	7-10	12846.2	15228.6	1.18545	1.28634
	23	7-10	12904.7	15489.6	1.2003	1.30245
	24	7-10	12997.9	15746.7	1.21148	1.31458
	25	7-10	12933	16117.9	1.24626	1.35232
	26	7-10	13010.7	16483	1.26688	1.37469
	27	7-10	12977.6	16943.9	1.30563	1.41674
	28	7-10	13134	17370.9	1.32258	1.43514
	29	7-10	13102.2	17613.6	1.34432	1.45873
	30	7-10	13289.5	18064.8	1.35932	1.47501
	31	7-10	13247.4	18792.1	1.41855	1.53927
	32	7-10	13160.1	18715.7	1.42216	1.54319
	33	7-10	13377.5	19422.5	1.45188	1.57544
	34	7-10	13376.8	19402.3	1.45044	1.57388
	35	7-10	13640.4	20012.7	1.46717	1.59203
	36	7-10	13876.3	20632.1	1.48686	1.6134
	37	7-10	13885.7	21395.6	1.54084	1.67197
	38	7-10	14023.8	21822	1.55607	1.6885
	39	7-10	14076.2	22166.4	1.57475	1.70876
	40	7-10	14091.4	22122.2	1.56991	1.70352
	41	7-10	14047.3	22702.2	1.61612	1.75366
	42	7-10	14015.4	21875.6	1.56083	1.69366
	43	7-10	13992	22225.2	1.58843	1.72361
	44	7-10	14042.1	23162.1	1.64948	1.78986
	45	7-10	13998.1	23340.8	1.66743	1.80934
	46	7-10	14061.1	22887.6	1.62772	1.76625
	47	7-10	14106.3	23332.4	1.65404	1.79481
	48	7-10	14147.8	23575	1.66634	1.80815
	49	7-10	14210.9	23778.3	1.67324	1.81565
	50	7-10	14222.2	24193.8	1.70113	1.8459
	51	7-10	14182.2	24410.5	1.7212	1.86769
	52	7-10	14178.4	24743.3	1.74513	1.89365
	53	7-10	14255.6	25611.4	1.79659	1.94949
	54	7-10	14289	25771.4	1.80358	1.95707
	55	7-10	14263.2	25892.1	1.8153	1.9698
	56	7-10	14315.2	26228.2	1.8322	1.98813
	57	7-10	14332.6	26131.1	1.82319	1.97835
	58	7-10	14289.6	26486.8	1.85357	2.01131
	59	7-10	14490.6	27503.6	1.89803	2.05956
	60	7-10	14356.7	27338.3	1.90422	2.06628
	61	7-10	14471.3	28112.3	1.94262	2.10794
	62	7-10	14480.8	28010.5	1.93432	2.09895
Timelapse	Frame	Depth	Red	Green	Green/Red	Normalised Green/Red
2022.02.02 w[118] (+C11 BODIPY +Annexin V)	1	6-9	17685	11422.1	0.645863	1
cell 3	2	6-9	15160.9	11911.8	0.785692	1.2165
	3	6-9	15964.8	12291.9	0.769936	1.1921
	4	6-9	15860.1	12040.4	0.759165	1.17543
	5	5-8	15242.8	10749.3	0.705205	1.09188
	6	5-8	15506.6	10834.1	0.698677	1.08177
	7	5-8	16163	11249.5	0.696006	1.07764
	8	5-8	15793.7	11323.5	0.716966	1.11009
	9	5-8	16036.1	11482.4	0.716032	1.10864
	10	4-7	15403.6	11113.6	0.721492	1.1171
	11	4-7	15629.4	11396.9	0.729195	1.12902
	12	4-7	15509.8	11711.2	0.755086	1.16911
	13	5-8	15259.8	11900.4	0.779851	1.20746
	14	5-8	15040.9	11701.5	0.777979	1.20456
	15	5-8	15002.6	11769.9	0.784522	1.21469
	16	5-8	14630.3	11804.4	0.806845	1.24925
	17	5-8	14662.5	12214.7	0.833054	1.28983
	18	5-8	14684.9	12358	0.841549	1.30298
	19	5-8	14334.8	12134.8	0.846527	1.31069
	20	5-8	14314.3	12456.9	0.870242	1.34741
	21	5-8	14430.9	12755.8	0.883925	1.3686
	22	5-8	13669.5	12903.3	0.943943	1.46152
	23	5-8	13190.7	13133.5	0.995659	1.54159
	24	5-8	13239.1	13741	1.03791	1.60702
	25	5-8	13206.5	14077.1	1.06592	1.65038
	26	4-7	12828.6	14056.4	1.09571	1.6965
	27	4-7	12985.3	14304.6	1.1016	1.70562
	28	4-7	12914.6	14461	1.11975	1.73372
	29	4-7	13177.5	14775.9	1.1213	1.73612
	30	4-7	12905.8	15019.4	1.16377	1.80189
	31	4-7	12867.5	15620.9	1.21398	1.87963
	32	4-7	13140.3	15767.9	1.19997	1.85793
	33	4-7	13339.9	16261.7	1.21903	1.88744
	34	4-7	12962.5	16160	1.24667	1.93024
	35	4-7	12899.9	16331.4	1.26601	1.96018
	36	4-7	12893.2	16561.2	1.28449	1.9888
	37	4-7	13041.6	17016.1	1.30475	2.02016
	38	4-7	12796.9	17391	1.359	2.10416
	39	4-7	12973.3	17651.1	1.36057	2.10659
	40	4-7	13037.7	17606.6	1.35043	2.0909
	41	4-7	13085.5	18146.9	1.38679	2.14719
	42	4-7	13082.8	17600.7	1.34533	2.08299
	43	4-7	13080	17989.3	1.37533	2.12944
	44	4-7	13041.8	18496.3	1.41823	2.19587
	45	4-7	13108	18698.1	1.42647	2.20863
	46	4-7	13278.1	18408.1	1.38636	2.14652
	47	4-7	13345.5	18895.1	1.41585	2.19218
	48	4-7	13368.1	18862.2	1.41098	2.18465
	49	4-7	13517.6	19134	1.41548	2.19161
	50	4-7	13467.9	19041.2	1.41381	2.18903
	51	4-7	13426	19539.1	1.45532	2.25329
	52	4-7	13459.3	19670.6	1.46148	2.26284
	53	4-7	13455	19959.3	1.48342	2.2968
	54	4-7	13592.5	20243	1.48927	2.30587
	55	4-7	13613.4	20599	1.51314	2.34281
	56	4-7	13641.7	20311.4	1.48892	2.30531
	57	4-7	13728.5	20514.7	1.49431	2.31366
	58	4-7	13770.3	20709.9	1.50396	2.3286
	59	4-7	13699.5	21498.5	1.56929	2.42975
	60	4-7	13725.6	21644.2	1.57692	2.44157
	61	4-7	13807.8	21652.5	1.56813	2.42797
	62	4-7	13641	21742.4	1.5939	2.46785
Timelapse	Frame	Depth	Red	Green	Green/Red	Normalised Green/Red
2022.02.03 w[118] (+C11 BODIPY +Annexin V)	1	2-5	8038.82	10790.7	1.34232	1
cell 1	2	2-5	8562.53	10429.4	1.21803	0.907405
	3	3-6	9919.66	10803.2	1.08907	0.81133
	4	4-7	10761.9	11248.2	1.04518	0.778635
	5	4-7	11040.2	11340.9	1.02723	0.765266
	6	4-7	11636.6	11579.7	0.99511	0.741333
	7	4-7	12103.9	11690.2	0.965826	0.719518
	8	4-7	12922.3	12026.1	0.93065	0.693312
	9	4-7	13122.5	12142.2	0.925297	0.689324
	10	4-7	13503.9	12356.5	0.915034	0.681679
	11	4-7	13849.9	12502.3	0.902699	0.672489
	12	4-7	14083.9	12828.9	0.910889	0.678591
	13	4-7	15154.8	14409.1	0.950795	0.708319
	14	4-7	15426.6	15317.3	0.99291	0.739694
	15	5-8	17860.4	17818.9	0.997676	0.743245
	16	6-9	19403	18830	0.970467	0.722974
	17	6-9	19177.8	19449.5	1.01417	0.755531
	18	6-9	19282.3	19974.7	1.03591	0.771725
	19	6-9	18410.2	20345.1	1.1051	0.823273
	20	6-9	18642.5	21056.1	1.12947	0.841426
	21	6-9	18359	21463	1.16907	0.870931
	22	6-9	17702.1	20794.1	1.17467	0.8751
	23	6-9	16696.5	20633.2	1.23578	0.920629
	24	6-9	16584.4	21162.6	1.27605	0.950628
	25	6-9	16728.4	21137.3	1.26356	0.941321
	26	6-9	16256.8	21123.6	1.29937	0.967999
	27	7-10	18172.3	23311.8	1.28282	0.955672
	28	7-10	18134.4	23394.2	1.29004	0.961053
	29	7-10	17942.8	23634.1	1.31719	0.981279
	30	7-10	17612.5	23524.5	1.33567	0.995039
	31	7-10	17059.4	23199.7	1.35994	1.01312
	32	7-10	17260.2	23655	1.3705	1.02099
	33	7-10	17945.3	24389.7	1.35911	1.01251
	34	7-10	17374.8	24034.9	1.38332	1.03054
	35	7-10	17568.1	24392.2	1.38844	1.03435
	36	8-11	19667.1	26592.2	1.35212	1.00729
	37	8-11	19092.5	26456.2	1.38568	1.0323
	38	8-11	19230.7	26843.8	1.39588	1.0399
	39	8-11	19843.2	27804.9	1.40123	1.04389
	40	8-11	19139.1	26973.4	1.40933	1.04992
	41	8-11	19689.4	28085.5	1.42643	1.06266
	42	8-11	19292.3	27965.6	1.44958	1.0799
	43	8-11	19391.3	28195.7	1.45404	1.08322
	44	8-11	19110.6	27793.5	1.45435	1.08346
	45	8-11	19022.9	28149.9	1.47979	1.10241
	46	8-11	18979.8	28599.6	1.50684	1.12256
	47	8-11	18846.9	28044.6	1.48802	1.10854
	48	8-11	18770.3	27889.1	1.48581	1.1069
	49	8-11	18432.3	27666.5	1.50098	1.11819
	50	8-11	18578.5	28131.8	1.51421	1.12805
	51	8-11	18349.7	28829.4	1.57111	1.17044
	52	8-11	18550.7	28872.8	1.55643	1.1595
	53	8-11	18676.5	28790	1.54151	1.14839
	54	9-12	19922.8	30435.3	1.52766	1.13807
	55	9-12	19689.1	30460.7	1.54709	1.15254
	56	9-12	19857.6	30683.7	1.54519	1.15113
	57	9-12	20084.3	31083.9	1.54767	1.15298
	58	9-12	20007.3	31239.4	1.5614	1.16321
	59	9-12	19339.8	30676.6	1.58619	1.18168
	60	9-12	18990	30053.8	1.58261	1.17901
	61	9-12	19340.9	30727.1	1.58871	1.18355
	62	9-12	18473.1	29419.9	1.59258	1.18644
Timelapse	Frame	Depth	Red	Green	Green/Red	Normalised Green/Red
2022.02.03 w[118] (+C11 BODIPY +Annexin V)	1	3-6	8677.04	10859.3	1.2515	1
cell 2	2	3-6	9499.84	10807.2	1.13762	0.909008
	3	3-6	10451.4	11029.6	1.05532	0.843244
	4	3-6	11065.9	11326.6	1.02356	0.81787
	5	3-6	11373.5	11432.6	1.00519	0.803193
	6	3-6	12239.3	11836.4	0.967087	0.772743
	7	3-6	12711.6	11867.2	0.933572	0.745963
	8	3-6	12952.2	12175.3	0.940018	0.751113
	9	3-6	13734.8	12537	0.91279	0.729358
	10	3-6	14942.3	13068.8	0.874617	0.698855
	11	3-6	15664.4	13395.5	0.855158	0.683307
	12	3-6	16081.4	13663.7	0.849655	0.67891
	13	3-6	16744.9	14076.2	0.840629	0.671698
	14	3-6	17183.5	15922.5	0.926614	0.740403
	15	3-6	16258.2	16446.7	1.01159	0.808304
	16	3-6	16189.7	16518.2	1.02029	0.815253
	17	4-7	17952.6	18032.5	1.00445	0.802596
	18	4-7	17572.8	18051.8	1.02726	0.820824
	19	4-7	16513.1	18052.1	1.0932	0.873513
	20	4-7	16228.9	18436	1.136	0.907713
	21	4-7	16080.3	18769.5	1.16724	0.932673
	22	5-8	17428.9	20075	1.15182	0.920353
	23	5-8	16646.8	19811.5	1.19011	0.950948
	24	5-8	15914.2	19795.8	1.24391	0.993936
	25	6-9	16775.5	20534.1	1.22405	0.978071
	26	6-9	16496.2	20919.3	1.26813	1.01329
	27	6-9	16836.1	21635.1	1.28504	1.0268
	28	6-9	16462.9	21573.5	1.31043	1.04709
	29	6-9	16846.3	21872.9	1.29838	1.03746
	30	6-9	17018.9	22324.5	1.31175	1.04814
	31	6-9	16593.4	22084.8	1.33093	1.06347
	32	6-9	17110.4	22823.9	1.33392	1.06586
	33	5-8	16065	21575.4	1.34301	1.07312
	34	5-8	16130.5	21785	1.35054	1.07914
	35	5-8	16050.4	21839.9	1.3607	1.08726
	36	6-9	16915.8	23154.3	1.36879	1.09372
	37	6-9	16175.2	22683.7	1.40238	1.12056
	38	6-9	16359.6	23011.4	1.4066	1.12393
	39	6-9	16439.5	23124.7	1.40666	1.12398
	40	6-9	16504.6	23281.2	1.41059	1.12712
	41	6-9	16350.9	23119.2	1.41394	1.1298
	42	7-10	17504.7	25040.2	1.43048	1.14302
	43	7-10	17852.9	25445.5	1.42529	1.13886
	44	7-10	17526.5	25343.8	1.44603	1.15544
	45	7-10	17508.5	25930.2	1.48101	1.18339
	46	7-10	17143.3	26261.3	1.53187	1.22403
	47	7-10	17410.2	25717.7	1.47716	1.18031
	48	7-10	17546.5	25795.6	1.47013	1.17469
	49	7-10	17703.5	26137.8	1.47642	1.17973
	50	7-10	17910.5	26795.8	1.4961	1.19544
	51	7-10	17697.1	27863.8	1.57448	1.25807
	52	7-10	18170.3	28297.7	1.55736	1.2444
	53	7-10	18504.7	28541.1	1.54237	1.23242
	54	7-10	18463.1	28177.5	1.52615	1.21946
	55	7-10	18288	28139.3	1.53867	1.22946
	56	7-10	18447.7	28212.5	1.52932	1.22199
	57	7-10	18270.5	27904.9	1.52732	1.22039
	58	7-10	18233.7	27683.7	1.51827	1.21316
	59	7-10	18006.5	27532.4	1.52903	1.22176
	60	7-10	17885.8	27347.7	1.52902	1.22175
	61	7-10	17812.5	27248.8	1.52976	1.22234
	62	7-10	18188.4	28058.3	1.54264	1.23264
Proximal cells (3 cells from wound):
Timelapse	Frame	Depth	Red	Green	Green/Red	Normalised Green/Red
2022.01.31 w[118] (+C11 BODIPY +Annexin V)	1	7-10	25814.8	13692.8	0.530426	1
CELL 1	2	7-10	25108	12609.8	0.502223	0.94683
	3	7-10	24742.3	12387.5	0.50066	0.943883
	4	7-10	25660.5	12510.5	0.487537	0.919142
	5	7-10	25722.9	12372.6	0.480998	0.906814
	6	7-10	25647.9	12201.9	0.475746	0.896913
	7	7-10	25484.3	12215	0.479317	0.903646
	8	7-10	25463.9	12235.1	0.480488	0.905854
	9	8-11	25689.3	12252.1	0.476935	0.899154
	10	8-11	25848.8	12294.9	0.475646	0.896724
	11	8-11	26223.9	12678.3	0.483463	0.911462
	12	8-11	25762.7	12759	0.495252	0.933688
	13	8-11	25288.2	12680.3	0.50143	0.945334
	14	8-11	25575	12648.2	0.494555	0.932372
	15	8-11	25456.9	12768.1	0.501556	0.945571
	16	8-11	25439.3	12719.1	0.499977	0.942596
	17	8-11	25289.1	12883.1	0.50943	0.960417
	18	8-11	24947.2	12833.4	0.514422	0.969827
	19	8-11	24960.7	12847.5	0.51471	0.970372
	20	8-11	24867.6	12926.4	0.519809	0.979983
	21	8-11	24651.1	12953.9	0.525489	0.990693
	22	8-11	24325.8	12965.7	0.533003	1.00486
	23	8-11	24382.9	13031.9	0.53447	1.00762
	24	8-11	24047.3	13098.7	0.544705	1.02692
	25	8-11	23711.7	13297.5	0.560798	1.05726
	26	7-10	23637.8	12728.7	0.53849	1.0152
	27	7-10	23249.4	12755.1	0.548621	1.0343
	28	7-10	23415.2	12808.5	0.547015	1.03127
	29	7-10	23215.9	12902.6	0.555765	1.04777
	30	7-10	23072.3	12902.2	0.559206	1.05426
	31	7-10	23063.3	12965.7	0.562178	1.05986
	32	7-10	22761.8	12905	0.566958	1.06887
	33	7-10	22774.8	12987.5	0.570259	1.0751
	34	7-10	22687.9	13085.1	0.576742	1.08732
	35	7-10	22261.1	13304.4	0.597652	1.12674
	36	6-9	21864.7	12656	0.578835	1.09126
	37	6-9	21314.9	12701.4	0.595896	1.12343
	38	6-9	21456.5	12723.7	0.592998	1.11797
	39	6-9	21152.4	12655.2	0.598287	1.12794
	40	6-9	20626.7	12635.1	0.612558	1.15484
	41	6-9	20276.7	12744.5	0.628532	1.18496
	42	5-8	19985.3	12226.9	0.611796	1.15341
	43	5-8	19921.5	12279.2	0.61638	1.16205
	44	5-8	19849.4	12297.3	0.619529	1.16798
	45	5-8	19389.8	12312.4	0.634996	1.19714
	46	5-8	19115.1	12428.8	0.650208	1.22582
	47	5-8	19074.6	12586.7	0.659867	1.24403
	48	5-8	19055.4	12575	0.65992	1.24413
	49	5-8	18938.6	12343.5	0.651763	1.22875
	50	5-8	18801	12418.2	0.660508	1.24524
	51	5-8	19001.6	12777.4	0.672438	1.26773
	52	5-8	18691.6	12861.3	0.688076	1.29721
	53	4-7	18248.6	11987.9	0.656922	1.23848
	54	4-7	18417.6	12170.4	0.660801	1.24579
	55	4-7	18314.2	12216.5	0.667047	1.25757
	56	4-7	18372	12337.9	0.671558	1.26607
	57	4-7	18332.7	12361.4	0.674283	1.27121
	58	4-7	18219.5	12500.8	0.686121	1.29353
	59	4-7	18185.5	12347.3	0.678964	1.28004
	60	4-7	18174.2	12366.4	0.680436	1.28281
	61	4-7	18348.4	12469.4	0.679591	1.28122
	62	4-7	18376.8	12603.1	0.685816	1.29295
Timelapse	Frame	Depth	Red	Green	Green/Red	Normalised Green/Red
2022.01.31 w[118] (+C11 BODIPY +Annexin V)	1	8-11	24861.7	14659.2	0.589629	1
CELL 2	2	8-11	23688.3	13220.4	0.558097	0.946522
	3	8-11	22991.6	12927.7	0.562282	0.95362
	4	8-11	24074.4	12857.5	0.534075	0.90578
	5	8-11	23426.7	12771.8	0.545181	0.924617
	6	8-11	23937.5	12669.6	0.52928	0.897649
	7	8-11	23642.7	12788	0.540883	0.917328
	8	8-11	23509.7	12810.2	0.54489	0.924124
	9	9-12	23839.1	12974.3	0.544246	0.923031
	10	9-12	24087.2	12918.3	0.536313	0.909577
	11	9-12	24174	13268.2	0.548862	0.93086
	12	9-12	24670.8	13525.4	0.548236	0.929798
	13	9-12	24898.9	13536.4	0.543656	0.92203
	14	9-12	24976.9	13538.8	0.542054	0.919313
	15	9-12	24825.6	13628.4	0.548963	0.931032
	16	9-12	24616.6	13671.9	0.555395	0.941939
	17	9-12	24379.2	13807.6	0.566368	0.960549
	18	9-12	24174.1	13901.8	0.57507	0.975307
	19	9-12	23680.8	13878.7	0.586076	0.993973
	20	9-12	23181.2	13769.2	0.593982	1.00738
	21	9-12	22571.9	13669.6	0.605605	1.02709
	22	9-12	22295.6	13602.7	0.610108	1.03473
	23	9-12	22015	13583.8	0.617025	1.04646
	24	9-12	21980.1	13581.6	0.617906	1.04796
	25	9-12	21801.6	13733.7	0.62994	1.06837
	26	9-12	21631.2	13698.9	0.633292	1.07405
	27	9-12	21519.5	13808.1	0.641654	1.08823
	28	9-12	21432.9	13703.1	0.63935	1.08433
	29	9-12	21268.7	13781.3	0.647962	1.09893
	30	9-12	21203.8	13749.9	0.648463	1.09978
	31	9-12	21027.7	13926.9	0.662312	1.12327
	32	8-11	20600.9	13081.1	0.634979	1.07691
	33	8-11	20638.7	13036	0.631631	1.07123
	34	8-11	20737	13075.5	0.630539	1.06938
	35	8-11	20637.2	13141	0.636761	1.07993
	36	8-11	20777.3	13090.9	0.630057	1.06856
	37	8-11	20452.4	13032.5	0.637213	1.0807
	38	8-11	20477.1	13042.4	0.636925	1.08021
	39	8-11	20121.5	12946.4	0.643414	1.09122
	40	8-11	20311.4	13024.6	0.641246	1.08754
	41	8-11	20017.4	12948.5	0.646863	1.09707
	42	8-11	20074.5	12726.8	0.633978	1.07521
	43	8-11	19932.2	12749.1	0.639627	1.0848
	44	8-11	19989.8	12755	0.638074	1.08216
	45	8-11	20092.3	12993.7	0.646698	1.09679
	46	7-10	19333.3	12686.5	0.656201	1.1129
	47	7-10	19362.7	12902.1	0.666336	1.13009
	48	7-10	19489.9	12712	0.652237	1.10618
	49	7-10	19576.8	12493.1	0.638156	1.0823
	50	7-10	19449.6	12522.7	0.643852	1.09196
	51	7-10	19266.1	12445.5	0.645978	1.09557
	52	7-10	19341.2	12437.3	0.643048	1.0906
	53	7-10	19482.4	12398	0.636366	1.07926
	54	7-10	19341.3	12487.8	0.645656	1.09502
	55	7-10	19623.6	12484.9	0.636219	1.07902
	56	7-10	19371.8	12527.5	0.646686	1.09677
	57	7-10	19552.2	12498.2	0.639223	1.08411
	58	7-10	19516.3	12586.3	0.64491	1.09375
	59	7-10	19475.8	12451.3	0.639323	1.08428
	60	7-10	19432.2	12537.7	0.6452	1.09425
	61	7-10	19523.5	12555.8	0.64311	1.0907
	62	7-10	19414.4	12577.2	0.647827	1.0987
Timelapse	Frame	Depth	Red	Green	Green/Red	Normalised Green/Red
2022.02.02 w[118] (+C11 BODIPY +Annexin V)	1	6-9	13261.1	10640.5	0.80239	1
CELL 1	2	5-8	11484.6	9801.16	0.853418	1.0636
	3	5-8	11683.1	9819.96	0.840526	1.04753
	4	5-8	12031.1	9884.56	0.821582	1.02392
	5	5-8	12351.5	9851.82	0.79762	0.994056
	6	5-8	12509.7	9919.8	0.792967	0.988257
	7	5-8	12469.6	10004.5	0.802307	0.999898
	8	4-7	12532.2	10080.5	0.804363	1.00246
	9	4-7	12288.3	10230	0.832498	1.03752
	10	4-7	12101.9	10134.2	0.837402	1.04363
	11	4-7	12075.8	10242.6	0.848186	1.05708
	12	4-7	12149.3	10610.3	0.873328	1.08841
	13	4-7	12186	10735.3	0.880954	1.09791
	14	4-7	12142.3	10671.4	0.878858	1.0953
	15	4-7	12121	10773.9	0.888863	1.10777
	16	4-7	11989.7	10858.5	0.905653	1.12869
	17	4-7	12040	11239.9	0.933553	1.16347
	18	4-7	11987.5	11269.8	0.940126	1.17166
	19	4-7	11912.2	11117.6	0.933303	1.16315
	20	4-7	11860.8	11280.1	0.951035	1.18525
	21	4-7	11796	11214.7	0.950718	1.18486
	22	4-7	11840.8	11457.2	0.967601	1.2059
	23	4-7	11870.2	11540.6	0.972231	1.21167
	24	4-7	11816.8	11617.5	0.98314	1.22527
	25	4-7	11730.7	11687.9	0.996353	1.24173
	26	4-7	11657.2	11858.3	1.01725	1.26778
	27	4-7	11782.8	11922.4	1.01185	1.26104
	28	4-7	11822.6	12107.2	1.02407	1.27628
	29	4-7	11771.8	12239.4	1.03972	1.29578
	30	4-7	11681	12422.4	1.06347	1.32538
	31	4-7	11836.4	12814.3	1.08262	1.34924
	32	4-7	11692.7	12808.1	1.09539	1.36517
	33	4-7	11747.2	13024.2	1.1087	1.38175
	34	4-7	11928	13019.5	1.09151	1.36032
	35	4-7	11937.8	13155	1.10196	1.37335
	36	4-7	11986	13322.2	1.11148	1.38522
	37	4-7	11899.1	13491.5	1.13382	1.41306
	38	4-7	11806.4	13681.4	1.15881	1.4442
	39	4-7	11801.7	13684.9	1.15957	1.44514
	40	4-7	11811.1	13628.6	1.15388	1.43806
	41	4-7	11746.3	13813.8	1.17602	1.46564
	42	4-7	11756.4	13511.4	1.14927	1.43231
	43	4-7	11882.7	13697.8	1.15275	1.43664
	44	4-7	11877	14110	1.18801	1.48059
	45	4-7	11823.4	14138.8	1.19583	1.49033
	46	4-7	11884.4	13623.7	1.14635	1.42867
	47	4-7	11791.1	13911	1.17979	1.47035
	48	4-7	11879.3	13873.7	1.16789	1.45551
	49	4-7	11807	13899.3	1.1772	1.46712
	50	4-7	11778.3	13990.8	1.18784	1.48038
	51	3-6	11780.5	13975.1	1.18629	1.47844
	52	3-6	11663	14246.2	1.22149	1.52231
	53	3-6	11631.9	14527.2	1.24892	1.5565
	54	3-6	11706	14541.3	1.24221	1.54814
	55	3-6	11746.7	14546.3	1.23834	1.54331
	56	3-6	11732.3	14545.5	1.23978	1.54511
	57	3-6	11691.1	14490.9	1.23948	1.54473
	58	3-6	11618.4	14573.3	1.25433	1.56325
	59	3-6	11493	14812.2	1.2888	1.6062
	60	3-6	11530.3	14869.5	1.2896	1.6072
	61	3-6	11503.3	14845.6	1.29055	1.60839
	62	3-6	11495	14786.8	1.28637	1.60318
Timelapse	Frame	Depth	Red	Green	Green/Red	Normalised Green/Red
2022.02.02 w[118] (+C11 BODIPY +Annexin V)	1	5-8	41.934	15438	10153.2	1
CELL 2	2	5-8	41.002	13421.4	10429.2	1.02718
	3	5-8	41.765	14006.2	10591.3	1.04316
	4	5-8	40.127	14410.5	10721.2	1.05595
	5	5-8	42.301	14409.6	10592.2	1.04324
	6	5-8	42.979	14457.3	10574	1.04144
	7	5-8	36.004	14640.8	10665.4	1.05045
	8	5-8	37.303	14699.2	10767.8	1.06054
	9	5-8	32.898	14704.6	11010	1.08439
	10	5-8	34.818	14724.6	10876.4	1.07123
	11	5-8	36.513	14823.9	10966.5	1.0801
	12	5-8	35.439	14613.1	11376.3	1.12047
	13	5-8	33.547	14652.6	11482.2	1.1309
	14	5-8	33.576	14662.5	11343.9	1.11728
	15	5-8	35.044	14711.4	11423.6	1.12512
	16	5-8	35.383	14728.1	11531	1.1357
	17	5-8	39.816	14625.1	11935.8	1.17558
	18	5-8	42.019	14581.3	12112.5	1.19298
	19	5-8	39.986	14620.7	11924.8	1.17449
	20	5-8	44.786	14698.2	12099.9	1.19174
	21	5-8	43.318	14577.6	12026.5	1.1845
	22	5-8	42.499	14663.2	12135.8	1.19527
	23	5-8	36.315	14634.2	12234.2	1.20496
	24	5-8	41.737	14563.4	12324.2	1.21383
	25	5-8	39.506	14571.3	12417	1.22297
	26	5-8	52.27	14423.5	12587.7	1.23978
	27	5-8	42.669	14342.7	12661.2	1.24702
	28	5-8	37.106	14297.9	12884.2	1.26898
	29	5-8	35.468	14323.3	12843.4	1.26496
	30	5-8	36.089	14224.7	13034.7	1.2838
	31	5-8	42.527	14120.5	13474.5	1.32712
	32	5-8	47.102	14188.2	13517.8	1.33139
	33	5-8	43.233	14097.8	13580.3	1.33754
	34	5-8	45.888	14041.3	13643.3	1.34374
	35	5-8	47.949	13941.4	13866	1.36568
	36	5-8	52.1	14059.1	14150.5	1.3937
	37	5-8	48.57	13855	14297.5	1.40818
	38	5-8	54.162	13875.4	14553	1.43334
	39	5-8	53.653	14028.4	14492.7	1.4274
	40	5-8	48.006	13832	14530.2	1.4311
	41	5-8	47.215	13794.4	14783.3	1.45602
	42	5-8	52.665	13924.4	14235.9	1.40212
	43	5-8	55.828	13896.8	14417	1.41995
	44	5-8	53.851	13938.8	14743.5	1.45211
	45	5-8	61.306	13917.2	14985.1	1.4759
	46	5-8	55.432	13950.6	14409.5	1.41921
	47	5-8	51.366	13925.6	14517.2	1.42981
	48	5-8	46.227	13793	14421.3	1.42037
	49	5-8	51.055	13889.6	14465.5	1.42473
	50	5-8	44.363	13882.3	14505.4	1.42866
	51	5-8	37.586	13746.7	14457.2	1.42391
	52	5-8	39.026	13659.4	14473.5	1.42552
	53	5-8	45.916	13613.9	14763.3	1.45406
	54	5-8	39.732	13619.4	14870.2	1.46459
	55	5-8	43.77	13623.5	14945.5	1.472
	56	5-8	37.303	13521.2	14806	1.45826
	57	5-8	38.461	13486.1	14741.6	1.45192
	58	5-8	35.383	13426.7	14901.1	1.46763
	59	5-8	43.516	13382.2	15206.4	1.49769
	60	5-8	44.532	13429.8	15299.1	1.50683
	61	5-8	34.112	13405.7	15219.6	1.499
	62	5-8	33.802	13334.4	15313.2	1.50822
Timelapse	Frame	Depth	Red	Green	Green/Red	Normalised Green/Red
2022.02.03 w[118] (+C11 BODIPY +Annexin V)	1	4-7	7062.27	9014.11	1.27638	1
CELL 1	2	5-8	7287.52	8838.05	1.21276	0.950162
	3	5-8	7769.4	9008.33	1.15946	0.908402
	4	5-8	8299.64	9321.4	1.12311	0.87992
	5	5-8	8922.03	9563.59	1.07191	0.839805
	6	5-8	9241.12	9688.08	1.04837	0.821361
	7	5-8	9421.67	9711.14	1.03072	0.807539
	8	6-9	10142.6	9981.06	0.98407	0.770987
	9	6-9	10305.2	10056	0.975812	0.764517
	10	6-9	10563	10235.4	0.968988	0.759171
	11	6-9	10807.8	10247	0.948116	0.742818
	12	6-9	11101.1	10417.1	0.938388	0.735197
	13	6-9	11145	10441.8	0.936902	0.734032
	14	6-9	11317.5	10545.6	0.931794	0.730031
	15	6-9	11508.9	10831.8	0.941164	0.737371
	16	7-10	11897.7	10831.8	0.910409	0.713276
	17	7-10	11791.5	10858	0.920833	0.721443
	18	7-10	12072.7	11020	0.912805	0.715153
	19	7-10	11943	11083.6	0.928041	0.72709
	20	7-10	11721.2	11167.6	0.952767	0.746462
	21	7-10	11863	11290	0.951695	0.745622
	22	7-10	12014.5	11174.9	0.930112	0.728713
	23	7-10	12047.4	11212.2	0.930677	0.729156
	24	7-10	11913.4	11387.2	0.95583	0.748862
	25	8-11	12486.1	11329.8	0.907396	0.710916
	26	8-11	12430.2	11406.2	0.917615	0.718921
	27	8-11	12345.3	11450.6	0.927531	0.726691
	28	8-11	12214.7	11432.6	0.935966	0.733299
	29	8-11	12190.4	11476.2	0.941416	0.737569
	30	8-11	12253	11527.8	0.940813	0.737097
	31	8-11	12267.9	11586.4	0.944455	0.73995
	32	8-11	12311.9	11663.5	0.947335	0.742206
	33	8-11	12266.6	11732.7	0.956475	0.749367
	34	8-11	12420.4	11831.8	0.95261	0.746339
	35	8-11	12545.6	11844.9	0.944147	0.739708
	36	9-12	12835.6	11807.1	0.91987	0.720688
	37	9-12	12816.5	11928.6	0.930724	0.729192
	38	9-12	12724.7	11913.8	0.936277	0.733543
	39	9-12	12807.4	11900.3	0.929177	0.72798
	40	9-12	12753.1	11884.5	0.931889	0.730105
	41	9-12	12766.6	12030.5	0.942343	0.738295
	42	9-12	12829.5	11992.1	0.934727	0.732329
	43	9-12	12762.5	12097.8	0.947914	0.74266
	44	9-12	12696.2	12092.8	0.952477	0.746235
	45	9-12	12782.4	12166.5	0.951811	0.745713
	46	9-12	12601	12173.4	0.966069	0.756884
	47	9-12	12776.9	12165.5	0.952152	0.74598
	48	9-12	12735	12237.3	0.960916	0.752847
	49	9-12	12740.7	12295.4	0.965053	0.756087
	50	9-12	12823.3	12316.7	0.960498	0.752519
	51	9-12	12752.2	12410.4	0.973194	0.762466
	52	9-12	12588.8	12360.4	0.981857	0.769253
	53	9-12	12759.5	12329.2	0.966278	0.757047
	54	9-12	12808	12361.4	0.965124	0.756144
	55	9-12	12834.1	12438.9	0.96921	0.759345
	56	10-13	12936	12551.9	0.970309	0.760205
	57	10-13	12927.9	12564.5	0.971891	0.761445
	58	10-13	13105	12739.2	0.972089	0.761601
	59	10-13	13076.8	12751.7	0.975135	0.763987
	60	10-13	13172	12738.5	0.967091	0.757684
	61	10-13	13190.2	12896.2	0.977711	0.766005
	62	10-13	13302.3	12988	0.976374	0.764958
Timelapse	Frame	Depth	Red	Green	Green/Red	Normalised Green/Red
2022.02.03 w[118] (+C11 BODIPY +Annexin V)	1	3-6	8418.93	10116.3	1.20162	1
	2	3-6	8296.4	9705.59	1.16986	0.97357
	3	4-7	9135.12	9998.61	1.09452	0.910877
	4	4-7	9645.28	10410.7	1.07935	0.898253
	5	4-7	10467	10858.7	1.03743	0.863362
	6	4-7	11162.3	11011.4	0.986479	0.820961
	7	4-7	11496.2	10987.6	0.955763	0.795398
	8	5-8	11815	11184.6	0.946636	0.787803
	9	6-9	12076.4	11649.1	0.964616	0.802766
	10	6-9	13052.1	11908.1	0.91235	0.75927
	11	6-9	14271.4	12483.7	0.874734	0.727965
	12	6-9	14631.1	12562.1	0.85859	0.71453
	13	6-9	14531.2	12300.5	0.846485	0.704456
	14	6-9	14868.9	12227.7	0.822363	0.684381
	15	6-9	15729.5	12951.1	0.823366	0.685216
	16	6-9	15740.7	12735.2	0.809065	0.673314
	17	6-9	15383.3	12425.3	0.807712	0.672189
	18	6-9	15577.9	12668.3	0.813223	0.676774
	19	6-9	15481.5	12737.4	0.822749	0.684702
	20	6-9	14732.2	12205.5	0.828488	0.689478
	21	6-9	14550.6	12304.6	0.845644	0.703756
	22	6-9	14920.7	12153.4	0.814528	0.67786
	23	7-10	15074.6	12232.1	0.811437	0.675288
	24	7-10	14858	12440.8	0.837313	0.696822
	25	7-10	15082.7	12278.2	0.814057	0.677469
	26	8-11	15169.9	12613.9	0.831506	0.69199
	27	8-11	15231.1	12591.2	0.82668	0.687973
	28	8-11	15108	12575.4	0.832369	0.692708
	29	8-11	15194.5	12530.8	0.824691	0.686318
	30	8-11	15321.2	12500.5	0.815893	0.678997
	31	8-11	15329	12491.2	0.814873	0.678148
	32	8-11	14991.7	12481.2	0.832544	0.692854
	33	8-11	14838.8	12511.6	0.843169	0.701696
	34	8-11	14976	12588.2	0.840559	0.699524
	35	8-11	15003.5	12664.2	0.844088	0.702461
	36	8-11	14828.2	12629.2	0.851699	0.708795
	37	8-11	14812	12758.8	0.861383	0.716854
	38	9-12	15022.5	12690.1	0.844741	0.703004
	39	9-12	15024.3	12742.5	0.848124	0.70582
	40	9-12	14750.2	12625.3	0.855942	0.712326
	41	9-12	14721.4	12715	0.863705	0.718786
	42	9-12	14654.1	12730.1	0.868705	0.722948
	43	9-12	14617	12823.4	0.877292	0.730094
	44	9-12	14773.6	12783.4	0.865286	0.720102
	45	9-12	14342.3	12721.6	0.886996	0.73817
	46	9-12	14400.5	12842.7	0.891828	0.742191
	47	10-13	14526.7	12805.2	0.881496	0.733592
	48	10-13	14691.5	12865.4	0.875699	0.728768
	49	10-13	14570.3	12795.2	0.878167	0.730822
	50	10-13	14562.3	12854.6	0.882737	0.734625
	51	10-13	14315.7	12904.6	0.901426	0.750178
	52	10-13	14484.1	12873	0.88877	0.739646
	53	10-13	14734.3	12918.8	0.876785	0.729672
	54	10-13	14405.6	12713.6	0.882545	0.734465
	55	10-13	14290.9	12719.3	0.890026	0.740691
	56	10-13	14390.6	12763.1	0.886902	0.738091
	57	10-13	14444.7	12765.4	0.883747	0.735466
	58	10-13	14363.6	12929.2	0.900134	0.749103
	59	10-13	14379.1	12938.3	0.899804	0.748828
	60	10-13	14175.4	12915.3	0.911105	0.758233
	61	10-13	14192.9	12964.1	0.91342	0.76016
	62	10-13	14223.5	13057.9	0.918056	0.764018

## Sheet: Figure 2d
Figure:	Date type:	N (irradiated embryos)	n (cells)	Statistical test:	p value:
Figure 2d	Representative image	9	9	N/A	N/A

## Sheet: Figure 2e
Figure:	Date type:	N (irradiated embryos)	n (cells)	Statistical test:	p value:
Figure 2e	XY plot: irradiated cell	9	9	Ordinary One-way ANOVA, (with (Sidak's multipel comparisions test)	Adjusted P Value
	XY plot: control cell	9	9	ctl 0.25 vs. dead 0.25	0.0032
				ctl 0.5 vs. dead 0.5	0.0119
				ctl 0.75 vs. dead 0.75	0.0242
				ctl 1 vs. dead 1	0.0433
				ctl 1.5 vs. dead 1.5	0.0937
				ctl 2 vs. dead 2	0.1886
				ctl 3 vs. dead 3	0.3751
				ctl 4 vs. dead 4	0.532
				ctl 5 vs. dead 5	0.6613
Timelapse	Frame	Time (s)	Depth	Area	Red	Green	Green/Red	Normalised Green/Red	Annexin V (white)	background	background subtraction	Normalised Annexin V
2022.08.09 w[118] (+AnxV+C11)_1	1	-1	6-9	75.792	10097.4	7262.91	0.719286	1	8174.6	8144.96	29.64	1
	2	0	6-9	68.874	7409.75	7229.2	0.975634	1.35639	7949.54	7977.1	-27.569	-0.930128
	3	15	6-9	71.077	7429.43	7188.63	0.967588	1.34521	7956.18	7919.34	36.838	1.24285
	4	30	6-9	60.374	7338.05	7159.21	0.975629	1.35639	7967.04	7847.8	119.247	4.02318
	5	45	6-9	60.515	7298.85	7135.52	0.977623	1.35916	7937.19	7801.6	135.586	4.57443
	6	60	6-9	58.397	7266.86	7093.84	0.97619	1.35717	8029.88	7746.05	283.825	9.57574
	7	75	6-9	61.956	7251.46	7078.97	0.976213	1.3572	8014.88	7698.37	316.507	10.6784
	8	90	6-9	62.21	7189.25	7069.28	0.983312	1.36707	8113.11	7658.74	454.37	15.3296
	9	105	6-9	64.779	7151.57	7039.07	0.984269	1.3684	8237.18	7617.52	619.664	20.9063
	10	120	6-9	63.48	7027.98	6999.43	0.995938	1.38462	8393.99	7572.98	821.006	27.6993
	11	135	6-9	57.55	6933.72	6968.35	1.00499	1.39721	8561.05	7533.66	1027.39	34.6622
	12	150	6-9	65.429	6915.06	6955.07	1.00578	1.39831	8761.26	7513.03	1248.22	42.1128
	13	165	6-9	68.112	6870.81	6971.63	1.01467	1.41067	8904.58	7464.31	1440.27	48.592
	14	180	6-9	63.819	6794.56	6958.76	1.02417	1.42387	9283.97	7458.08	1825.89	61.6023
	15	195	6-9	66.445	6744.86	6959.64	1.03184	1.43454	9392.03	7410.04	1981.99	66.8688
	16	210	6-9	71.67	6725.99	6914.44	1.02802	1.42922	9634.07	7390.22	2243.85	75.7033
	17	225	6-9	67.208	6645.84	6911.05	1.03991	1.44575	9711.08	7355.83	2355.25	79.4618
	18	240	6-9	65.711	6603.06	6900.52	1.04505	1.4529	9704.08	7335.99	2368.1	79.8953
	19	255	6-9	71.726	6596.97	6918.6	1.04875	1.45805	9638.22	7314.74	2323.47	78.3897
	20	270	6-9	71.02	6580.2	6999.91	1.06378	1.47894	9657.48	7283.13	2374.36	80.1064
	21	285	6-9	76.414	6569.66	7091.74	1.07947	1.50075	9759.13	7274.44	2484.69	83.8289
	22	300	6-9	76.527	6564.15	7104.52	1.08232	1.50472	9663.93	7249.43	2414.5	81.4608
Timelapse	Frame	Time (s)	Depth	Area	Red	Green	Green/Red	Normalised Green/Red	Annexin V (white)	background	background subtraction	Normalised Annexin V
2022.08.09 w[118] (+AnxV+C11)_2	1	-1	7-10	67.377	20889.7	15365.2	0.735542	1	12964.7	12291.5	673.218	1
	2	0	7-10	72.771	14420.4	14236.3	0.987232	1.34218	12254	11868.5	385.447	0.572544
	3	15	7-10	70.427	14220.8	14409.8	1.01329	1.37761	12163.5	11769.3	394.264	0.585641
	4	30	7-10	59.838	13974.3	14251.6	1.01984	1.38652	12164	11684.1	479.918	0.712872
	5	45	7-10	58.849	13764.1	13895.8	1.00957	1.37255	12103.2	11594.2	509.006	0.756079
	6	60	7-10	60.826	13532.4	13522.6	0.999271	1.35855	11978.6	11512.8	465.79	0.691886
	7	75	7-10	62.323	13341.3	13778	1.03273	1.40403	11957	11453.2	503.84	0.748405
	8	90	7-10	57.607	13164.5	13526.1	1.02747	1.39688	12045.3	11412.9	632.473	0.939477
	9	105	7-10	57.579	12975.1	13230.2	1.01966	1.38627	12283.5	11355.9	927.539	1.37777
	10	120	7-10	51.818	12725.5	13425	1.05497	1.43427	12245.2	11351.2	893.953	1.32788
	11	135	7-10	52.298	12496.9	13430.7	1.07473	1.46114	12348.7	11310.8	1037.91	1.54171
	12	150	8-11	50.575	12219.6	13291.2	1.0877	1.47877	12530.4	11301.8	1228.57	1.82492
	13	165	8-11	59.555	12080.7	13209.7	1.09345	1.48659	12642.9	11281	1361.97	2.02307
	14	180	8-11	64.977	11958.3	13508	1.12959	1.53573	12762.2	11229	1533.23	2.27747
	15	195	8-11	62.068	11831.3	13584.7	1.1482	1.56103	12657.8	11195.9	1461.91	2.17153
	16	210	8-11	61.73	11700.4	13565.1	1.15937	1.57622	12877.4	11149	1728.45	2.56744
	17	225	8-11	66.361	11612	13664.5	1.17676	1.59985	12920.8	11097.1	1823.73	2.70897
	18	240	8-11	66.191	11411.5	13667.3	1.19768	1.62829	12941.3	11043	1898.29	2.81973
	19	255	8-11	75.228	11265.7	13655.5	1.21213	1.64794	12925	11019.5	1905.54	2.83049
	20	270	8-11	70.766	11114.1	13667.6	1.22976	1.67191	12857	10947	1909.94	2.83703
	21	285	8-11	64.158	11098.9	13681.8	1.23272	1.67593	12972.7	10914.2	2058.57	3.0578
	22	300	8-11	70.54	10996	13624.5	1.23904	1.68453	12831.5	10858.9	1972.58	2.93008
Timelapse	Frame	Time (s)	Depth	Area	Red	Green	Green/Red	Normalised Green/Red	Annexin V (white)	background	background subtraction	Normalised Annexin V
2022.08.09 w[118] (+AnxV+C11)_3	1	-1	5-8	72.037	19445.6	12901.4	0.663461	1	14180.6	13209.3	971.23	1
	2	0	5-8	84.151	13824.3	12864.4	0.930565	1.40259	12322.3	12472.4	-150.156	-0.154604
	3	15	5-8	82.429	13723	12831.1	0.935002	1.40928	12317.5	12287.1	30.455	0.0313571
	4	30	5-8	84.688	13678.1	12551.4	0.917624	1.38309	12260.4	12227.5	32.871	0.0338447
	5	45	5-8	73.138	13441.7	12327.6	0.91712	1.38233	11814.6	12176.3	-361.653	-0.372366
	6	60	5-8	64.61	13135.5	12230.7	0.931117	1.40342	12148.3	12018.1	130.128	0.133983
	7	75	5-8	64.243	12958.9	12050.8	0.929925	1.40163	12096.1	11989.6	106.561	0.109718
	8	90	5-8	65.655	12769.5	11974.1	0.937712	1.41337	11938.3	11986.2	-47.864	-0.0492818
	9	105	5-8	58.313	12535.8	11842.7	0.944715	1.42392	11841.4	11678.6	162.794	0.167616
	10	120	5-8	61.617	12454.5	11680.4	0.93785	1.41357	12020.3	11700	320.273	0.32976
	11	135	5-8	62.407	12370.3	11430.1	0.923992	1.39269	12182.9	11588.5	594.391	0.611998
	12	150	5-8	67.434	12318	11336.5	0.920322	1.38715	12397.8	11542.1	855.651	0.880997
	13	165	5-8	71.557	12226.1	11210.6	0.916942	1.38206	12517.8	11488.7	1029.08	1.05957
	14	180	5-8	66.107	12036.7	11546.1	0.959239	1.44581	12596.2	11462.1	1134.17	1.16777
	15	195	5-8	68.479	11860.3	11665.7	0.983594	1.48252	12729.8	11337.1	1392.75	1.434
	16	210	5-8	73.279	11698	11494	0.982558	1.48096	12819.7	11245.1	1574.62	1.62126
	17	225	5-8	76.273	11595	11387.3	0.982082	1.48024	12931	11219.3	1711.7	1.7624
	18	240	5-8	68.225	11449.8	11493.2	1.0038	1.51297	12856.2	11173.4	1682.8	1.73265
	19	255	5-8	75.764	11414	11487	1.00639	1.51689	12989.4	11159.1	1830.29	1.88451
	20	270	5-8	73.731	11254.9	11446.5	1.01703	1.53291	13016.2	11120.6	1895.62	1.95177
	21	285	5-8	76.668	11146.5	11418.2	1.02438	1.54399	13047.8	11053.1	1994.71	2.0538
	22	300	5-8	75.877	11016.9	11208.4	1.01739	1.53346	13075.7	11029.2	2046.48	2.10711
Timelapse	Frame	Time (s)	Depth	Area	Red	Green	Green/Red	Normalised Green/Red	Annexin V (white)	background	background subtraction	Normalised Annexin V
2022.08.09 w[118] (+AnxV+C11)_4	1	-1	6-9	68.225	19215.6	9573.27	0.498202	1	20781	18869	1911.94	1
	2	0	6-9	61.871	9512.25	12004.8	1.26203	2.53317	18262.9	17087.6	1175.27	0.6147
	3	15	6-9	68.987	10099.9	12133.7	1.20137	2.41141	17942.8	16159.7	1783.1	0.932612
	4	30	6-9	64.836	9981.56	12034.6	1.20569	2.42007	14772.6	15575.9	-803.271	-0.420133
	5	45	6-9	68.959	10005.1	11942.8	1.19366	2.39594	14989.4	14899.4	90.002	0.0470735
	6	60	6-9	71.783	9942.75	11728.7	1.17962	2.36776	13916.1	14868	-951.94	-0.497891
	7	75	7-10	62.294	9877.12	12179.3	1.23308	2.47507	13478.2	15631.8	-2153.56	-1.12637
	8	90	7-10	66.643	9861.93	12195.2	1.2366	2.48212	13558.3	15766.2	-2207.93	-1.15481
	9	105	7-10	76.498	9891.06	12125	1.22585	2.46056	12819.9	15715.4	-2895.5	-1.51443
	10	120	7-10	79.294	9845.03	12358.4	1.2553	2.51965	12684.9	15822.4	-3137.47	-1.64098
	11	135	7-10	73.279	9793.65	12406.9	1.26683	2.54281	12675.9	15820.7	-3144.85	-1.64485
	12	150	7-10	71.641	9694.8	12225.2	1.26101	2.53111	11881.4	15383.7	-3502.32	-1.83181
	13	165	7-10	71.5	9673.04	12372.5	1.27907	2.56738	11712.6	15608.8	-3896.19	-2.03782
	14	180	7-10	71.641	9659.82	12593.2	1.30367	2.61675	11569.6	15273.6	-3703.94	-1.93726
	15	195	7-10	76.414	9612.62	12543.7	1.30492	2.61927	12264.9	14360.4	-2095.48	-1.096
	16	210	7-10	65.824	9591.53	12583.7	1.31196	2.63338	11247.5	13636.6	-2389.1	-1.24957
	17	225	7-10	76.809	9558.83	12736.9	1.33247	2.67457	10738.4	13198.3	-2459.85	-1.28657
	18	240	7-10	76.555	9528.94	12808.1	1.34413	2.69796	10630.1	13097.9	-2467.79	-1.29072
	19	255	7-10	77.063	9494.16	12843	1.35273	2.71521	10751.7	12466.4	-1714.72	-0.896847
	20	270	7-10	76.894	9434.73	12850.7	1.36207	2.73396	11296.9	12632.3	-1335.42	-0.698463
	21	285	7-10	71.557	9356.14	12832.7	1.37158	2.75307	10645.6	12434.4	-1788.82	-0.9356
	22	300	7-10	64.271	9294.69	12845.6	1.38204	2.77405	10591.5	11940.3	-1348.8	-0.70546
Timelapse	Frame	Time (s)	Depth	Area	Red	Green	Green/Red	Normalised Green/Red	Annexin V (white)	background	background subtraction	Normalised Annexin V
2022.08.09 w[118] (+AnxV+C11)_5	1	-1	6-9	58.99	29446.8	15326	0.520464	1	20934.2	17399.8	3534.37	1
	2	0	6-9	66.53	14156.1	16948.9	1.19729	2.30042	18004.4	17425.5	578.926	0.163799
	3	15	6-9	65.288	14618.8	17781	1.21631	2.33697	19098	17024.2	2073.79	0.586748
	4	30	6-9	67.801	14565.3	17743.8	1.21823	2.34066	21252.6	17121.9	4130.65	1.16871
	5	45	6-9	68.705	14501.7	17782	1.2262	2.35598	20880.4	17117.4	3762.99	1.06468
	6	60	6-9	70.06	14513.6	18109.3	1.24775	2.39738	24890.3	16832.5	8057.82	2.27985
	7	75	6-9	64.666	14311.7	18028.7	1.25972	2.42037	27508.5	17254.4	10254.1	2.90124
	8	90	6-9	66.445	14141.9	17743.5	1.25468	2.41069	28534.4	17393.7	11140.7	3.15211
	9	105	6-9	63.396	14165.2	18118.6	1.27909	2.4576	28963.7	17297.4	11666.3	3.30082
	10	120	6-9	64.553	14066	18108.8	1.28742	2.47359	31749.3	17072.1	14677.2	4.15272
	11	135	6-9	69.354	13973.1	18104.8	1.29569	2.48949	31149.3	17043.8	14105.4	3.99093
	12	150	6-9	66.587	13924.2	18040.2	1.2956	2.48932	32153.5	17292.1	14861.4	4.20481
	13	165	6-9	65.259	13872.6	18367.6	1.32402	2.54393	34419.3	17333.4	17085.9	4.83421
	14	180	6-9	68.733	13682.9	18169.5	1.3279	2.55138	36124.6	16694.1	19430.5	5.49759
	15	195	6-9	60.798	13505.8	18085.9	1.33913	2.57295	37662.5	16719.8	20942.7	5.92543
	16	210	6-9	65.852	13415	18326.2	1.3661	2.62477	38365.9	16549.9	21816	6.17252
	17	225	6-9	80.621	13411.5	18517.7	1.38073	2.65288	37031.3	16157.2	20874.1	5.90603
	18	240	6-9	63.65	13366.5	18431.8	1.37895	2.64946	37772.5	15707.3	22065.2	6.24304
	19	255	6-9	68.394	13367.6	18673.1	1.39689	2.68393	37189.7	15286.1	21903.6	6.1973
	20	270	6-9	59.838	13341	18801.5	1.40931	2.70778	38151.9	15109.7	23042.2	6.51946
	21	285	6-9	55.263	13120.4	18570.9	1.41542	2.71953	38328.6	14818.4	23510.1	6.65186
	22	300	6-9	53.173	13012.1	18354	1.41054	2.71015	36702.8	14528.6	22174.2	6.27388
Timelapse	Frame	Time (s)	Depth	Area	Red	Green	Green/Red	Normalised Green/Red	Annexin V (white)	background	background subtraction	Normalised Annexin V
2022.08.09 w[118] (+AnxV+C11)_6	1	-1	5-8	59.103	28175.8	16326.6	0.579457	1	15684.5	15353.6	330.932	1
	2	0	5-8	67.067	16042.6	15609	0.972969	1.67911	12291.5	14246.4	-1954.93	-5.90736
	3	15	5-8	74.155	16469.3	15716.1	0.954268	1.64683	12885	13519	-634.094	-1.91609
	4	30	5-8	67.095	16341.1	15977.5	0.977745	1.68735	13523.3	13595.1	-71.847	-0.217105
	5	45	5-8	59.583	16150.2	15975.1	0.989157	1.70704	13780.4	13794.7	-14.228	-0.0429937
	6	60	5-8	56.28	15896.5	15923	1.00167	1.72863	13948.7	13704.9	243.752	0.736562
	7	75	5-8	56.844	15726.4	15746.5	1.00128	1.72796	14669.5	13563.3	1106.14	3.34249
	8	90	5-8	55.376	15526.8	15601	1.00477	1.73399	14913.6	13645.8	1267.84	3.83111
	9	105	5-8	57.437	15252.8	15409.2	1.01025	1.74344	15221.5	13476	1745.49	5.27447
	10	120	5-8	61.447	15161.4	15449.2	1.01898	1.75851	15450.2	13200.5	2249.78	6.79832
	11	135	5-8	63.339	15024.4	15454.9	1.02866	1.77521	15205.2	13385	1820.2	5.50022
	12	150	5-8	71.5	14826.9	15249.3	1.02849	1.77493	15448.1	13379.3	2068.78	6.25138
	13	165	5-8	70.427	14674.4	15131.5	1.03115	1.7795	15824.4	13625.4	2198.98	6.64481
	14	180	5-8	66.135	14505.3	15064.9	1.03858	1.79233	15995.8	13131.5	2864.37	8.65545
	15	195	5-8	78.193	14352.4	14941.6	1.04105	1.7966	16105.6	13262.3	2843.28	8.59174
	16	210	5-8	73.336	14274.6	14687.3	1.02892	1.77566	15788.5	13182.9	2605.63	7.87362
	17	225	5-8	74.381	13978.7	14447.4	1.03353	1.78362	15790.1	13103.9	2686.22	8.11715
	18	240	5-8	73.307	13823.5	14359.8	1.03879	1.7927	16410.2	13084.2	3325.97	10.0503
	19	255	5-8	80.198	13764.8	14586	1.05966	1.82872	16314.4	12886.8	3427.59	10.3574
	20	270	5-8	79.661	13546.7	14557.8	1.07464	1.85456	16460.8	12886.6	3574.22	10.8005
	21	285	5-8	77.656	13320.1	14291.5	1.07293	1.85161	16429.1	12881.8	3547.27	10.719
	22	300	5-8	87.935	13037	13896	1.06589	1.83947	16408.8	12815	3593.72	10.8594
Timelapse	Frame	Time (s)	Depth	Area	Red	Green	Green/Red	Normalised Green/Red	Annexin V (white)	background	background subtraction	Normalised Annexin V
2022.09.23 w[118] (+AnxV+C11)_1	1	-1	5-8	80.424	7391.39	4463.25	0.603845	1	9381.45	8928.79	452.66	1
	2	0	5-8	84.321	6163.73	4518.88	0.733141	1.21412	8606.78	8538.26	68.522	0.151376
	3	15	5-8	82.541	6218.63	4509.83	0.725212	1.20099	8806.24	8529.52	276.72	0.61132
	4	30	6-9	87.427	6322.81	4520.53	0.714956	1.18401	9652.43	8632.98	1019.45	2.25214
	5	45	6-9	94.289	6311.75	4496.47	0.712397	1.17977	9969.2	8555.86	1413.34	3.12231
	6	60	6-9	100.445	6310.2	4497.26	0.712697	1.18026	10558	8470.14	2087.88	4.61246
	7	75	6-9	106.827	6309.35	4491.57	0.711891	1.17893	11269.3	8388.57	2880.7	6.36393
	8	90	6-9	113.971	6330.91	4486.93	0.708734	1.1737	12122.5	8335.14	3787.4	8.36698
	9	105	7-10	117.303	6393.73	4489.78	0.702216	1.16291	14443	8421.19	6021.84	13.3032
	10	120	7-10	116.287	6353.41	4474.14	0.70421	1.16621	15330.3	8362.04	6968.27	15.3941
	11	135	7-10	122.245	6364.49	4467.04	0.701869	1.16233	16526.1	8272.88	8253.17	18.2326
	12	150	7-10	119.591	6330.6	4465.71	0.705416	1.16821	17206.7	8206.87	8999.78	19.882
	13	165	7-10	118.998	6304.81	4475.07	0.709786	1.17544	18693.7	8185.34	10508.4	23.2148
	14	180	7-10	121.624	6292.36	4479.94	0.711964	1.17905	19248.4	8136.31	11112.1	24.5484
	15	195	8-11	125.154	6242.84	4446.46	0.71225	1.17952	19125.3	8075.07	11050.2	24.4117
	16	210	8-11	130.237	6235.27	4434.26	0.711157	1.17771	20692.1	8002.27	12689.8	28.0339
	17	225	8-11	132.411	6207.98	4435.86	0.714542	1.18332	21442.7	7951.54	13491.2	29.8042
	18	240	8-11	133.653	6211.26	4434.86	0.714003	1.18243	21366.1	7920.3	13445.8	29.704
	19	255	8-11	133.597	6184.4	4449.09	0.719404	1.19137	22817	7897.59	14919.4	32.9594
	20	270	8-11	132.976	6166	4453.03	0.722191	1.19599	22505.2	7862.91	14642.3	32.3472
	21	285	8-11	137.917	6145.18	4460.5	0.725854	1.20205	22695.2	7818.62	14876.5	32.8647
	22	300	8-11	133.315	6119.23	4455.62	0.728134	1.20583	23292.7	7776.86	15515.9	34.2771
Timelapse	Frame	Time (s)	Depth	Area	Red	Green	Green/Red	Normalised Green/Red	Annexin V (white)	background	background subtraction	Normalised Annexin V
2022.09.23 w[118] (+AnxV+C11)_2	1	-1	4-7	70.484	15627.6	5742.34	0.367449	1	12718.1	11244.6	1473.48	1
	2	0	4-7	68.846	10584	6195.3	0.585345	1.593	10295.9	11058.5	-762.689	-0.517611
	3	15	4-7	69.156	10588.8	6099.13	0.576001	1.56757	10672.5	11017.8	-345.358	-0.234383
	4	30	4-7	63.791	10363	5972.69	0.576348	1.56851	10416.3	10887.1	-470.73	-0.319468
	5	45	4-7	68.676	10304.1	5928.98	0.5754	1.56593	10732.6	10593.9	138.697	0.0941289
	6	60	4-7	75.002	10295.5	5832.71	0.56653	1.54179	10963.5	10363	600.492	0.407533
	7	75	4-7	79.294	10233.1	5722.22	0.559186	1.52181	11122.9	10269.8	853.169	0.579016
	8	90	4-7	77.063	9956.82	5676.3	0.570092	1.55148	10910.9	10333.2	577.671	0.392045
	9	105	5-8	77.769	9912.43	5729.47	0.578008	1.57303	11459	10584.6	874.377	0.593409
	10	120	5-8	81.666	9955.15	5710.09	0.573582	1.56098	11955.5	10490.1	1465.33	0.994471
	11	135	5-8	82.287	9807.7	5625.94	0.573624	1.5611	11922.4	10468.7	1453.7	0.986573
	12	150	5-8	84.659	9808.34	5546.56	0.565495	1.53897	12272.9	10259.6	2013.24	1.36632
	13	165	5-8	84.49	9718.72	5539.47	0.569979	1.55118	12603.3	10081.8	2521.56	1.7113
	14	180	5-8	85.309	9645.35	5543.23	0.574705	1.56404	12902.4	9708.79	3193.56	2.16736
	15	195	5-8	86.467	9565.09	5536.59	0.578832	1.57527	13506.1	10231.8	3274.32	2.22217
	16	210	5-8	87.427	9513.45	5542.77	0.582624	1.58559	13726.9	10100.2	3626.62	2.46126
	17	225	5-8	85.874	9442	5539.35	0.586672	1.59661	13990.5	9876.23	4114.27	2.79221
	18	240	5-8	88.698	9402.61	5550.02	0.590264	1.60638	14123.9	10275.1	3848.76	2.61202
	19	255	5-8	88.867	9352.35	5527.49	0.591027	1.60846	14128.5	9703.93	4424.53	3.00278
	20	270	5-8	86.608	9292.9	5470.38	0.588663	1.60202	14490.7	9634.34	4856.36	3.29585
	21	285	5-8	90.392	9258.3	5425.08	0.58597	1.5947	14774	9578.4	5195.65	3.52611
	22	300	5-8	89.432	9211.23	5398.85	0.586115	1.59509	15479.2	9514.22	5965.02	4.04826
Timelapse	Frame	Time (s)	Depth	Area	Red	Green	Green/Red	Normalised Green/Red	Annexin V (white)	background	background subtraction	Normalised Annexin V
2022.09.23 w[118] (+AnxV+C11)_3	1	-1	4-7	75.425	8628.87	4698.92	0.544558	1	10226.2	9697.93	528.301	1
	2	0	4-7	74.268	6722.03	4962.87	0.738298	1.35578	9549.59	9438.25	111.332	0.210736
	3	15	4-7	69.778	6840.23	4947.56	0.723303	1.32824	9645.91	9426.64	219.264	0.415036
	4	30	4-7	67.829	6940.36	4953.12	0.71367	1.31055	9464.22	9642.08	-177.863	-0.33667
	5	45	4-7	73.618	6919.98	4905.59	0.708903	1.3018	9375.66	9529.52	-153.859	-0.291234
	6	60	4-7	76.527	6937.53	4891.89	0.705133	1.29487	9682.11	9291.98	390.133	0.738467
	7	75	4-7	86.128	6949.97	4847.63	0.697503	1.28086	10071.6	9375.51	696.114	1.31765
	8	90	5-8	79.492	7073.95	4900.98	0.69282	1.27226	11392	9703.62	1688.36	3.19584
	9	105	5-8	89.206	7002.99	4876.82	0.696391	1.27882	12049.6	9740.26	2309.29	4.37117
	10	120	5-8	90.279	6946.52	4836.43	0.696238	1.27854	12822.6	9902.72	2919.85	5.52687
	11	135	5-8	90.194	6867.87	4821.81	0.702083	1.28927	13419.9	9630.98	3788.96	7.17196
	12	150	5-8	94.543	6835.44	4823.44	0.705652	1.29583	13960.3	9505.86	4454.43	8.43162
	13	165	5-8	97.79	6782.27	4813.01	0.709646	1.30316	14265.9	9191.74	5074.13	9.60463
	14	180	6-9	99.287	6832.35	4826.27	0.706385	1.29717	16542.6	9728.68	6813.9	12.8978
	15	195	6-9	104.963	6844.95	4813.5	0.703219	1.29136	17385.6	9476.71	7908.87	14.9704
	16	210	6-9	108.182	6822.46	4794.9	0.702811	1.29061	18035.7	9260.67	8775	16.6098
	17	225	7-10	110.018	6872.94	4840.07	0.704221	1.2932	19675.8	9596.54	10079.3	19.0787
	18	240	7-10	109.764	6817.31	4824.02	0.707614	1.29943	19643	9425.82	10217.2	19.3396
	19	255	7-10	116.597	6825.67	4817.58	0.705803	1.2961	20148.1	9340.74	10807.4	20.4568
	20	270	7-10	113.406	6793.96	4813.43	0.708487	1.30103	20854.8	9284.36	11570.5	21.9013
	21	285	7-10	120.833	6777.3	4801.53	0.708473	1.30101	20449.7	9193.46	11256.3	21.3065
	22	300	7-10	116.287	6728.48	4776.97	0.709963	1.30374	21312.6	9223.05	12089.5	22.8838
Timelapse	Frame	Time (s)	Depth	Area	Red	Green	Green/Red	Normalised Green/Red
2022.08.09 w[118] (+AnxV+C11)_1	1	-1	5-8	78.249	11571.1	7512.33	0.64923	1
	2	0	5-8	78.447	10739	7075.99	0.658904	1.0149
	3	15	5-8	77.204	10213.8	7006.27	0.685961	1.05658
	4	30	5-8	73.59	9836.91	7029.12	0.714566	1.10064
	5	45	5-8	73.505	9550.46	7019.6	0.735001	1.13211
	6	60	5-8	67.462	9326.98	7006.17	0.751173	1.15702
	7	75	5-8	76.583	9137.45	7017.35	0.767977	1.1829
	8	90	5-8	79.068	8946.09	7057.71	0.788915	1.21515
	9	105	5-8	75.905	8807.38	7080.71	0.803952	1.23832
	10	120	5-8	80.678	8631.76	7092.35	0.821657	1.26559
	11	135	5-8	67.208	8559.55	7156.03	0.836029	1.28772
	12	150	5-8	67.151	8415.31	7162.2	0.851091	1.31092
	13	165	5-8	68.62	8276.75	7209.02	0.870997	1.34158
	14	180	5-8	68.281	8176.82	7236.01	0.884941	1.36306
	15	195	5-8	73.731	8090.57	7270.45	0.898633	1.38415
	16	210	5-8	72.94	8009.12	7250.92	0.905333	1.39447
	17	225	5-8	75.397	7917.8	7302.42	0.922279	1.42057
	18	240	5-8	75.086	7848.7	7339.96	0.935181	1.44045
	19	255	5-8	69.608	7780.61	7366.12	0.946728	1.45823
	20	270	5-8	68.592	7739.52	7494.3	0.968316	1.49148
	21	285	5-8	73.675	7670.47	7623.12	0.993826	1.53078
	22	300	5-8	67.293	7640.34	7653.88	1.00177	1.54301
	Control region
Timelapse	Frame	Time (s)	Depth	Area	Red	Green	Green/Red	Normalised Green/Red
2022.08.09 w[118] (+AnxV+C11)_2	1	-1	3-6	79.915	22462.2	14892.9	0.663019	1
	2	0	3-6	85.987	20662.6	12916.5	0.625115	0.942831
	3	15	3-6	95.136	19088.3	12896.5	0.675622	1.01901
	4	30	3-6	94.345	18036	12759	0.707421	1.06697
	5	45	3-6	94.543	17338.2	12470.8	0.719268	1.08484
	6	60	3-6	91.973	16742.9	12172.7	0.727037	1.09656
	7	75	3-6	86.495	16261.4	12414.5	0.763433	1.15145
	8	90	3-6	91.691	15750.6	12276	0.779401	1.17553
	9	105	3-6	87.794	15319	12054.4	0.786893	1.18683
	10	120	3-6	87.568	14883.8	12293.3	0.82595	1.24574
	11	135	3-6	86.269	14564.1	12284.8	0.843497	1.27221
	12	150	3-6	87.088	14241.2	12208.5	0.857265	1.29297
	13	165	3-6	84.603	14003.3	12201	0.871297	1.31413
	14	180	3-6	81.355	13746.7	12512.3	0.9102	1.37281
	15	195	3-6	76.075	13556.1	12623.8	0.931225	1.40452
	16	210	3-6	88.33	13289.5	12650.7	0.951933	1.43575
	17	225	3-6	87.879	13046.1	12818.4	0.982551	1.48193
	18	240	3-6	80.198	12835.9	12876.7	1.00318	1.51305
	19	255	3-6	87.455	12680.8	12892.2	1.01668	1.5334
	20	270	3-6	97.762	12475.9	12899	1.03391	1.5594
	21	285	3-6	93.3	12369.5	12914.5	1.04406	1.57471
	22	300	3-6	93.865	12187.1	12930.7	1.06102	1.60028
	Control region
Timelapse	Frame	Time (s)	Depth	Area	Red	Green	Green/Red	Normalised Green/Red
2022.08.09 w[118] (+AnxV+C11)_3	1	-1	2-5	89.432	20447.9	13175.6	0.644348	1
	2	0	2-5	81.694	19238.8	11627.5	0.604377	0.937966
	3	15	2-5	76.95	18265	11473	0.628142	0.974848
	4	30	2-5	81.073	17491	11320.4	0.647213	1.00445
	5	45	2-5	83.163	16923	11285.4	0.666865	1.03495
	6	60	2-5	88.698	16351.2	11259.3	0.688593	1.06867
	7	75	2-5	82.061	15914.2	11232.7	0.705832	1.09542
	8	90	2-5	86.749	15497.9	11251.1	0.725977	1.12668
	9	105	2-5	92.623	15111.4	11164	0.738778	1.14655
	10	120	2-5	85.168	14863	11169.4	0.75149	1.16628
	11	135	2-5	85.845	14622.8	10931.4	0.747555	1.16017
	12	150	2-5	88.952	14411.7	10896.1	0.756062	1.17337
	13	165	2-5	84.97	14181.9	10823.3	0.763181	1.18442
	14	180	2-5	81.355	13930.6	11244.5	0.807181	1.25271
	15	195	2-5	82.993	13598.8	11313.7	0.831964	1.29117
	16	210	2-5	88.33	13350.1	11174	0.836995	1.29898
	17	225	2-5	80.96	13214.5	11109.7	0.840719	1.30476
	18	240	2-5	84.772	13066.8	11325.9	0.866769	1.34519
	19	255	2-5	80.311	12927.6	11373.5	0.879783	1.36538
	20	270	2-5	81.017	12747.5	11334.3	0.889143	1.37991
	21	285	2-5	77.487	12573.3	11337.1	0.901677	1.39936
	22	300	2-5	84.829	12402.9	11112.2	0.895933	1.39045
	Control region
Timelapse	Frame	Time (s)	Depth	Area	Red	Green	Green/Red	Normalised Green/Red
2022.08.09 w[118] (+AnxV+C11)_4	1	-1	6-9	50.942	16955.1	8095.55	0.47747	1
	2	0	6-9	56.025	15492	8060.67	0.520313	1.08973
	3	15	6-9	58.143	14237.2	8159.24	0.573094	1.20027
	4	30	6-9	53.089	13395.7	8186.29	0.611115	1.2799
	5	45	6-9	57.72	12709	8165.93	0.642531	1.3457
	6	60	6-9	51.705	12170.4	8234.73	0.676617	1.41709
	7	75	6-9	50.688	11697.8	8432.88	0.720893	1.50982
	8	90	7-10	57.098	11494.2	8926.8	0.776635	1.62656
	9	105	7-10	58.765	11113.9	8916.82	0.802315	1.68035
	10	120	7-10	53.371	10847	9117.76	0.840578	1.76048
	11	135	7-10	51.479	10542	9142.71	0.867265	1.81638
	12	150	7-10	53.399	10296.1	9103.1	0.884132	1.8517
	13	165	7-10	53.597	10059	9231.62	0.917751	1.92211
	14	180	7-10	62.323	9929.54	9396.45	0.946313	1.98193
	15	195	7-10	56.195	9716.45	9347.15	0.961992	2.01477
	16	210	7-10	57.296	9603.28	9368.89	0.975592	2.04326
	17	225	7-10	53.823	9425.22	9486.92	1.00655	2.10808
	18	240	7-10	60.092	9376.23	9543.17	1.0178	2.13166
	19	255	7-10	50.349	9190.27	9533.82	1.03738	2.17267
	20	270	7-10	50.434	9101.46	9570.4	1.05152	2.20228
	21	285	7-10	52.298	8987.08	9599.12	1.0681	2.23701
	22	300	7-10	57.635	8881.24	9615.14	1.08263	2.26744
	Control region
Timelapse	Frame	Time (s)	Depth	Area	Red	Green	Green/Red	Normalised Green/Red
2022.08.09 w[118] (+AnxV+C11)_5	1	-1	7-10	73.533	23232.5	12729.9	0.547935	1
	2	0	7-10	76.442	21054.7	11387.5	0.540853	0.987075
	3	15	7-10	74.07	18981.1	11399	0.600548	1.09602
	4	30	7-10	74.776	17718.3	11587.9	0.654007	1.19358
	5	45	7-10	83.247	16870.2	11736	0.695668	1.26962
	6	60	7-10	83.078	16395.8	12019.4	0.733078	1.33789
	7	75	7-10	78.362	15684.8	12111.6	0.77219	1.40927
	8	90	7-10	80.311	15267.2	12211	0.79982	1.4597
	9	105	7-10	78.362	14839.7	12381.2	0.83433	1.52268
	10	120	7-10	78.193	14506.2	12557.7	0.86568	1.57989
	11	135	7-10	85.507	14165.3	12566.3	0.887122	1.61903
	12	150	7-10	82.372	13903.1	12538.7	0.901868	1.64594
	13	165	7-10	74.352	13552.5	12645.4	0.933066	1.70288
	14	180	7-10	80.424	13439.5	12689.4	0.944181	1.72316
	15	195	7-10	81.073	13179.5	12569.8	0.953742	1.74061
	16	210	7-10	74.437	12960.3	12724.9	0.981838	1.79189
	17	225	7-10	72.404	12825.2	12805.8	0.998483	1.82226
	18	240	7-10	72.234	12733.7	12801.8	1.00535	1.8348
	19	255	7-10	74.126	12630.6	12832.5	1.01598	1.85421
	20	270	7-10	75.567	12475.4	12969.5	1.0396	1.89731
	21	285	7-10	72.291	12324.8	12987.7	1.05378	1.92318
	22	300	7-10	68.083	12163.9	12925.4	1.06261	1.93929
	Control region
Timelapse	Frame	Time (s)	Depth	Area	Red	Green	Green/Red	Normalised Green/Red
2022.08.09 w[118] (+AnxV+C11)_6	1	-1	4-7	77.656	24319.6	15383	0.632535	1
	2	0	4-7	79.661	21521.2	12437.8	0.577933	0.913678
	3	15	4-7	68.281	19917.4	12254.7	0.615273	0.972711
	4	30	4-7	70.597	18934.4	12363.9	0.652986	1.03233
	5	45	4-7	79.379	18303.3	12399.7	0.67746	1.07102
	6	60	4-7	74.381	17690.5	12314.5	0.696108	1.10051
	7	75	4-7	71.924	17051.5	12253.1	0.718592	1.13605
	8	90	4-7	75.99	16580.8	12173.9	0.734217	1.16075
	9	105	4-7	73.025	16059	12082.3	0.752368	1.18945
	10	120	4-7	77.656	15672.8	12161.5	0.77596	1.22675
	11	135	4-7	74.296	15328.7	12236.2	0.798252	1.26199
	12	150	4-7	66.389	14971.7	12172.6	0.813042	1.28537
	13	165	4-7	69.439	14720.9	12156.2	0.825778	1.30551
	14	180	4-7	72.743	14495.3	12098.8	0.83467	1.31956
	15	195	4-7	76.16	14407.9	12129.2	0.841844	1.33091
	16	210	4-7	74.211	14104.9	11930.2	0.845819	1.33719
	17	225	4-7	71.387	13907.3	11847.6	0.851892	1.34679
	18	240	4-7	70.342	13723.4	11826.3	0.861763	1.3624
	19	255	4-7	75.962	13608.6	12004.4	0.882116	1.39457
	20	270	4-7	72.601	13380.6	12029.3	0.899011	1.42128
	21	285	4-7	80.141	13142.9	11911	0.906272	1.43276
	22	300	4-7	82.513	12829.7	11605.1	0.904551	1.43004
Timelapse	Frame	Time (s)	Depth	Area	Red	Green	Green/Red	Normalised Green/Red
2022.09.23 w[118] (+AnxV+C11)_1	1	-1	5-8	48.542	8057.83	4489.6	0.557173	1
	2	0	5-8	50.011	8020.54	4428.59	0.552156	0.990995
	3	15	5-8	47.074	7915.03	4425.43	0.559117	1.00349
	4	30	6-9	50.067	8014.37	4452.79	0.555601	0.997178
	5	45	6-9	46.255	7883.74	4450.45	0.56451	1.01317
	6	60	6-9	47.864	7876.64	4458.45	0.566035	1.0159
	7	75	6-9	50.293	7801.64	4466.4	0.572496	1.0275
	8	90	6-9	49.418	7711.05	4458.44	0.578189	1.03772
	9	105	7-10	46.424	7741.32	4482.75	0.579068	1.0393
	10	120	7-10	51.761	7759.3	4487.22	0.578302	1.03792
	11	135	7-10	54.698	7678.86	4472.93	0.5825	1.04546
	12	150	7-10	51.733	7581.61	4473.5	0.590047	1.059
	13	165	7-10	52.1	7545.55	4491.87	0.595301	1.06843
	14	180	7-10	52.044	7513.73	4503.54	0.599374	1.07574
	15	195	8-11	43.149	7361.32	4469.64	0.607179	1.08975
	16	210	8-11	45.972	7408.15	4464.23	0.60261	1.08155
	17	225	8-11	46.283	7380.2	4465.07	0.605007	1.08585
	18	240	8-11	44.278	7370.03	4470.78	0.606617	1.08874
	19	255	8-11	49.107	7332.87	4494.44	0.612916	1.10005
	20	270	8-11	46.481	7224.33	4490.85	0.621628	1.11568
	21	285	8-11	50.604	7206.43	4501.22	0.624611	1.12104
	22	300	8-11	49.107	7143.53	4493.1	0.628975	1.12887
Timelapse	Frame	Time (s)	Depth	Area	Red	Green	Green/Red	Normalised Green/Red
2022.09.23 w[118] (+AnxV+C11)_2	1	-1	4-7	54.049	13413.4	5482.31	0.408718	1
	2	0	4-7	58.962	12929.9	5139.25	0.397471	0.972483
	3	15	4-7	52.75	12618	5115.54	0.405417	0.991923
	4	30	4-7	51.931	12418.7	5109.23	0.411412	1.00659
	5	45	4-7	52.213	12197.7	5095.87	0.417772	1.02215
	6	60	4-7	51.677	11945.1	5075.87	0.424934	1.03967
	7	75	4-7	50.378	11730.7	5032.14	0.428971	1.04955
	8	90	4-7	52.185	11648.4	5026.82	0.431545	1.05585
	9	105	5-8	49.869	11705.5	5141.45	0.439235	1.07466
	10	120	5-8	48.006	11398.6	5114.92	0.44873	1.0979
	11	135	5-8	46.904	11369	5076.72	0.446539	1.09254
	12	150	5-8	51.931	11310.2	5042.86	0.445867	1.09089
	13	165	5-8	52.326	11221	5029.43	0.448214	1.09663
	14	180	5-8	54.924	10962.5	5038.73	0.459631	1.12457
	15	195	5-8	54.67	10787.8	5037.3	0.466944	1.14246
	16	210	5-8	54.331	10768	5058.48	0.469769	1.14937
	17	225	5-8	54.359	10713.9	5070.36	0.47325	1.15789
	18	240	5-8	50.237	10639.1	5075.4	0.477053	1.16719
	19	255	5-8	50.039	10564.1	5073.14	0.480226	1.17496
	20	270	5-8	43.713	10386.9	5037.02	0.48494	1.18649
	21	285	5-8	49.7	10409.6	5029.22	0.483131	1.18206
	22	300	5-8	51.592	10295.1	5019.87	0.487599	1.193
Timelapse	Frame	Time (s)	Depth	Area	Red	Green	Green/Red	Normalised Green/Red
2022.09.23 w[118] (+AnxV+C11)_3	1	-1	4-7	44.504	7613.57	4744.14	0.623116	1
	2	0	4-7	45.803	7676.48	4688.63	0.610778	0.980199
	3	15	4-7	40.72	7592.18	4680.71	0.616518	0.989411
	4	30	4-7	47.441	7576.05	4716.75	0.622588	0.999152
	5	45	4-7	48.119	7496.58	4696.61	0.6265	1.00543
	6	60	4-7	43.657	7462.89	4700.45	0.629844	1.0108
	7	75	4-7	45.803	7399.22	4677.46	0.632156	1.01451
	8	90	5-8	50.858	7438.62	4760.32	0.639947	1.02701
	9	105	5-8	49.079	7316.92	4752.74	0.649554	1.04243
	10	120	5-8	45.577	7290.1	4747.13	0.651174	1.04503
	11	135	5-8	49.756	7265.21	4759.45	0.655101	1.05133
	12	150	5-8	53.173	7181.59	4765.33	0.663548	1.06489
	13	165	5-8	46.114	7150.22	4749.78	0.664284	1.06607
	14	180	6-9	46.565	7072.57	4798.73	0.678499	1.08888
	15	195	6-9	48.232	7036.76	4768.14	0.677605	1.08745
	16	210	6-9	44.786	6983.92	4791.4	0.686061	1.10102
	17	225	7-10	45.69	6880.74	4829.3	0.701857	1.12637
	18	240	7-10	48.655	6832.71	4827.2	0.706485	1.13379
	19	255	7-10	33.491	6745.3	4841.43	0.717749	1.15187
	20	270	7-10	39.929	6692.51	4838.06	0.722907	1.16015
	21	285	7-10	37.84	6726.01	4836.41	0.71906	1.15397
	22	300	7-10	40.692	6720.76	4845.75	0.721013	1.15711

## Sheet: Figure 2f
Figure:	Date type:	N (wounded embryos)	n (cells)	Statistical test:	p value:
Figure 2f	Representative image	5	N/A	N/A	N/A

## Sheet: Figure 2g
Figure:	Date type:	N (wounded embryos)	n (cells)	Statistical test:	p value:
Figure 2f	Column plot	5	N/A	Mann Whitney test	0.0079
embryo	pre-wound	Area	+0 min	-pre-wound	+90 min	-pre-wound
_1	6126.52	2258.33	6128.98	2.468	6390.02	263.507
_4	5302.63	2826.52	5306.82	4.194	6641.98	1339.35
_6	5390.53	2661.21	5392.42	1.888	6166.2	775.671
_7	5044.24	1329.28	5097.03	52.795	5808.52	764.286
_8	4976.73	1196.47	4988.51	11.773	5853.84	877.102

## Sheet: Figure 2h
Figure:	Date type:	N (irradiated embryos)	n (cells)	Statistical test:	p value:
Figure 2h	Representative image	2	N/A	N/A	N/A
