# Supplementary material for: Ferroptosis-like cell death promotes and prolongs inflammation in Drosophila
Source: Nat Cell Biol. 2024 Jun 25;26(9):1535–44. doi: 10.1038/s41556-024-01450-7 (PMC11392819; doi:10.1038/s41556-024-01450-7)
Supplement: Supplementary file 14 — All numerical data and statistical outputs related to Fig. 3. [file 41556_2024_1450_MOESM14_ESM.xlsx]

## Sheet: Figure 3a
Figure:	Date type:	N (wounded embryos)	n (cells)	Statistical test:	p value:
Figure 3a	Representative image: DMSO	11	N/A	N/A	N/A
	Representative image: Fer-1	14
	Representative image: Lip-1	6

## Sheet: Figure 3b
Figure:	Date type:	N (wounded embryos)	n (cells)	Statistical test:	p value:
Figure 3b	Column plot: DMSO	11	N/A	Ordinary One-way ANOVA (with Tukey's multiple comparisons test)	Adjusted P Value
	Column plot: Fer-1	14	N/A	DMSO vs. Fer-1	0.7045
	Column plot: Lip-1	6	N/A	DMSO vs. Lip-1	0.8668
				Fer-1 vs. Lip-1	0.4665
	DMSO pre-wound
2022.11.04_1	25043
2022.11.04_2	21406.1
2022.11.04_3	28319.2
2022.11.04_4	25613.9
2022.11.16_1	7864.6
2022.11.16_2	19544.6
2022.11.18_1	14676.2
2022.11.18_2	13373.1
2022.11.18_3	18012.7
2022.11.24 _1	10766.3
2022.11.24 _2	9297.16
	Fer-1 pre-wound
2022.11.04_1	28814.9
2022.11.04_2	6350.93
2022.11.04_3	23124.2
2022.11.04_5	16922
2022.11.16_1	23000.8
2022.11.16_3	27666.6
2022.11.16_4	30646.1
2022.11.16_5	16032.2
2022.11.18_1	28591
2022.11.18_2	23985.7
2022.11.25 _1	15778.9
2022.11.25 _2	7044.93
2022.11.25 _3	19272
2022.11.25 _4	12216.7
	Lip-1 pre-wound
2022.11.17_1	15385.7
2022.11.17_2	8807.31
2022.11.17_3	11433.7
2022.11.22_1	14745.8
2022.11.24_1	21555.1
2022.11.25_1	22633.3

## Sheet: Figure 3c
Figure:	Date type:	N (wounded embryos)	n (cells)	Statistical test:	p value:
Figue 3c	XY plot: DMSO	11	N/A	Krustal-Wallis test (with Dunn's multiple comparisions test)	Adj. P value
	XY plot: Fer-1	14	N/A	DMSO (pre-wound) vs. Fer-1 (pre-wound)	0.9536
	XY plot: Lip-1	6	N/A	DMSO (pre-wound) vs. DMSO (0 min)	>0.9999
				DMSO (pre-wound) vs. Fer-1 (0 min)	>0.9999
				DMSO (pre-wound) vs. DMSO (10 min)	0.0031
				DMSO (pre-wound) vs. Fer-1 (10 min)	>0.9999
				DMSO (pre-wound) vs. DMSO (20 min)	0.0006
				DMSO (pre-wound) vs. Fer-1 (20 min)	0.1518
				DMSO (pre-wound) vs. DMSO (30 min)	0.0005
				DMSO (pre-wound) vs. Fer-1 (30 min)	0.0343
				DMSO (pre-wound) vs. Lip-1 (pre-wound)	>0.9999
				DMSO (pre-wound) vs. Lip-1 (0 min)	>0.9999
				DMSO (pre-wound) vs. Lip-1 (10 min)	>0.9999
				DMSO (pre-wound) vs. Lip-1 (20 min)	>0.9999
				DMSO (pre-wound) vs. Lip-1 (30 min)	>0.9999
	DMSO pre-wound
	Red	Green	Green/Red
2022.11.04_1	25043	19325.6	0.771696
2022.11.04_2	21406.1	11345.3	0.530002
2022.11.04_3	28319.2	14981.3	0.529014
2022.11.04_4	25613.9	10659.4	0.416155
2022.11.16_1	7864.6	6490.35	0.825261
2022.11.16_2	19544.6	8510.78	0.435453
2022.11.18_1	14676.2	8295.84	0.565258
2022.11.18_2	13373.1	7557.21	0.565107
2022.11.18_3	18012.7	8995.68	0.499409
2022.11.24 _1	10766.3	6769.64	0.62878
2022.11.24 _2	9297.16	7560.19	0.813172
	DMSO 0 min
	Red	Green	Green/Red
2022.11.04_1	20653.7	22635.8	1.09597
2022.11.04_2	16199.6	11816.4	0.729426
2022.11.04_3	17418.8	17326.8	0.994715
2022.11.04_4	20164.8	13673.7	0.678097
2022.11.16_1	6309.58	6214.75	0.98497
2022.11.16_2	13896.5	8363.08	0.601813
2022.11.18_1	12119.6	9243.75	0.762708
2022.11.18_2	13802.1	8218.27	0.595435
2022.11.18_3	15234.4	10055.4	0.660043
2022.11.24 _1	9387.1	6456.27	0.687781
2022.11.24 _2	6679.69	6555.74	0.981445
	DMSO 10 min
	Red	Green	Green/Red
2022.11.04_1	22419.5	28821.4	1.28555
2022.11.04_2	16792.6	19862.7	1.18282
2022.11.04_3	18688	25930.7	1.38756
2022.11.04_4	21808	19693.7	0.903046
2022.11.16_1	6613.49	8455.12	1.27847
2022.11.16_2	15464.1	12908	0.834705
2022.11.18_1	13879.3	15336.7	1.105
2022.11.18_2	13645.1	10041.3	0.735893
2022.11.18_3	12812.6	14497	1.13146
2022.11.24 _1	7718.32	7904.27	1.02409
2022.11.24 _2	6061.46	11767.1	1.9413
	DMSO 20 min
	Red	Green	Green/Red
2022.11.04_1	23883.1	31983.3	1.33916
2022.11.04_2	17354.9	23273.4	1.34103
2022.11.04_3	21019.5	29644.9	1.41035
2022.11.04_4	22259.6	23410.9	1.05172
2022.11.16_1	7227.19	10150.4	1.40448
2022.11.16_2	16295.3	16327.7	1.00198
2022.11.18_1	16048.9	18645.5	1.16179
2022.11.18_2	14397.1	10429	0.724384
2022.11.18_3	12861.9	16215.6	1.26074
2022.11.24 _1	7908.75	9209.85	1.16451
2022.11.24 _2	6385.69	15293	2.39489
	DMSO 30 min
	Red	Green	Green/Red
2022.11.04_1	25249	34465.7	1.36503
2022.11.04_2	20216.7	24639.9	1.21879
2022.11.04_3	22008.9	32539.6	1.47847
2022.11.04_4	24831	24972.6	1.0057
2022.11.16_1	7218.66	10903.1	1.5104
2022.11.16_2	16879.6	16616.1	0.984391
2022.11.18_1	16891.2	22046.4	1.3052
2022.11.18_2	15243.6	11195.9	0.734465
2022.11.18_3	13302.3	17796.2	1.33784
2022.11.24 _1	8178.7	10082.6	1.23279
2022.11.24 _2	6731.65	18631.6	2.76776
	Fer-1 pre-wound
	Red	Green	Green/Red
2022.11.04_1	28814.9	9405.82	0.326422
2022.11.04_2	6350.93	5122	0.806496
2022.11.04_3	23124.2	7752.93	0.335274
2022.11.04_5	16922	7531.6	0.445079
2022.11.16_1	23000.8	8487.18	0.368996
2022.11.16_3	27666.6	7406.45	0.267704
2022.11.16_4	30646.1	7250.31	0.236582
2022.11.16_5	16032.2	6574.08	0.410054
2022.11.18_1	28591	9126.05	0.319193
2022.11.18_2	23985.7	10536.1	0.439265
2022.11.25 _1	15778.9	6330.57	0.401206
2022.11.25 _2	7044.93	5080.92	0.721216
2022.11.25 _3	19272	6081.69	0.315571
2022.11.25 _4	12216.7	5619.08	0.459952
	Fer-1 0 min
	Red	Green	Green/Red
2022.11.04_1	20468.2	10416.6	0.508917
2022.11.04_2	5358.44	5166.02	0.96409
2022.11.04_3	16946.9	7871.77	0.464496
2022.11.04_5	14362.4	8118	0.565227
2022.11.16_1	17362.7	9499.89	0.547144
2022.11.16_3	20684.5	9424.24	0.455618
2022.11.16_4	23202.3	8901.42	0.383644
2022.11.16_5	13837.3	7067.76	0.510774
2022.11.18_1	19847.1	10500.8	0.529085
2022.11.18_2	19050.8	11945.9	0.627058
2022.11.25 _1	13661.4	6700.74	0.490487
2022.11.25 _2	6448.36	4996.94	0.774916
2022.11.25 _3	15830.3	6565.04	0.414714
2022.11.25 _4	13121.8	6137.32	0.467721
	Fer-1 10 min
	Red	Green	Green/Red
2022.11.04_1	15935.4	14184.9	0.890147
2022.11.04_2	5737.76	5622.8	0.979965
2022.11.04_3	14974.2	10791	0.720637
2022.11.04_5	14423.5	11148.9	0.772965
2022.11.16_1	14609.7	13430.4	0.919276
2022.11.16_3	17217	11329.4	0.658035
2022.11.16_4	20352.1	10293.1	0.505753
2022.11.16_5	12003.8	8181.59	0.681581
2022.11.18_1	18892.5	15218.1	0.805511
2022.11.18_2	15403.5	17482.2	1.13494
2022.11.25 _1	16412.2	10865.8	0.66206
2022.11.25 _2	7506.37	6076.41	0.8095
2022.11.25 _3	13885.9	8775.49	0.631971
2022.11.25 _4	11700.8	7137.11	0.609969
	Fer-1 20 min
	Red	Green	Green/Red
2022.11.04_1	16549.2	16631.8	1.00499
2022.11.04_2	6216.24	5879.49	0.945829
2022.11.04_3	14558.1	12734.2	0.87471
2022.11.04_5	14604.9	14140.3	0.968185
2022.11.16_1	14884.7	16230	1.09038
2022.11.16_3	16339.6	13361.3	0.817723
2022.11.16_4	19728.3	11374.7	0.576564
2022.11.16_5	12046.5	8610.81	0.714798
2022.11.18_1	19349.6	18963.2	0.980029
2022.11.18_2	14887.1	21173.6	1.42228
2022.11.25 _1	18277.1	15357.8	0.840272
2022.11.25 _2	8257.55	6915.4	0.837464
2022.11.25 _3	15231.2	11054.9	0.72581
2022.11.25 _4	11081.5	8011.51	0.722962
	Fer-1 30 min
	Red	Green	Green/Red
2022.11.04_1	17272.3	18884	1.09331
2022.11.04_2	6648.06	6241.85	0.938898
2022.11.04_3	14315.9	14205.4	0.99228
2022.11.04_5	14635.9	15934	1.08869
2022.11.16_1	16523.5	20680.5	1.25158
2022.11.16_3	17470.3	15627.3	0.894512
2022.11.16_4	18065.5	12234	0.677201
2022.11.16_5	13970.3	10115.7	0.72409
2022.11.18_1	20056.9	22746.1	1.13408
2022.11.18_2	15965.8	24903.4	1.5598
2022.11.25 _1	20190.2	19513.3	0.966473
2022.11.25 _2	9367.64	7740.01	0.82625
2022.11.25 _3	17747.5	13233.5	0.745653
2022.11.25 _4	12186.5	9863.41	0.809373
	Lip-1 pre-wound
	Red	Green	Green/Red
2022.11.17_1	15385.7	5916.47	0.384543
2022.11.17_2	8807.31	5583.12	0.633919
2022.11.17_3	11433.7	5109.53	0.446884
2022.11.22_1	14745.8	6647.19	0.450784
2022.11.24_1	21555.1	7225.2	0.335197
2022.11.25_1	22633.3	6390.65	0.282357
	Lip-1 0 min
	Red	Green	Green/Red
2022.11.17_1	12949	5976.97	0.461577
2022.11.17_2	8954.89	5511.45	0.615469
2022.11.17_3	9010.54	5281.27	0.586121
2022.11.22_1	18449.1	10263.4	0.556308
2022.11.24_1	26389.2	9322.6	0.353274
2022.11.25_1	19509.1	6538.49	0.335151
	Lip-1 10 min
Red	Green	Green/Red
10846	6397.64	0.58986
12788.7	6043.07	0.47253
8236.23	5687.28	0.690519
28401.8	12267.5	0.431928
21085.1	9731.85	0.461552
15878.6	7245.32	0.456296
	Lip-1 20 min
	Red	Green	Green/Red
2022.11.17_1	11924.3	7298.42	0.612062
2022.11.17_2	10695.5	6529.73	0.610513
2022.11.17_3	8022.54	5911.47	0.736858
2022.11.22_1	27899.7	14570.6	0.52225
2022.11.24_1	20379.9	10097	0.49544
2022.11.25_1	15267.5	7532.54	0.493369
	Lip-1 30 min
	Red	Green	Green/Red
2022.11.17_1	12969.6	7686.67	0.592668
2022.11.17_2	9870.62	6549.11	0.663496
2022.11.17_3	8388	5953.52	0.709766
2022.11.22_1	32609.9	16967.4	0.520313
2022.11.24_1	22028.2	10426.8	0.473337
2022.11.25_1	16068.1	7954.37	0.49504

## Sheet: Figure 3d
Figure:	Date type:	N (wounded embryos)	n (cells)	Statistical test:	p value:
Figure 3d	Representative image: DMSO	8	N/A	N/A	N/A
	Representative image: Fer-1	8	N/A	N/A	N/A

## Sheet: Figure 3e 
Figure:	Date type:	N (wounded embryos)	n (cells)	Statistical test:	p value:
Figure 3e	XY plot: DMSO	8	N/A	Krustal-Wallis test (with Dunn's multiple comparisions test)	Adj. P value
	XY plot: Fer-1	8	N/A	DMSO 0 min vs. Fer-1 (0 min)	>0.9999
				DMSO (5 min) vs. Fer-1 (5 min)	0.074
				DMSO (10 min) vs. Fer-1 (10 min)	0.0358
				DMSO (15 min) vs. Fer-1 (15 min)	0.0065
				DMSO (20 min) vs. Fer-1 (20 min)	0.0026
				DMSO (25 min) vs. Fer-1 (25 min)	0.0017
				DMSO (30 min) vs. Fer-1 (30 min)	0.0017
DMSO wounds:
Timelapse:	Frame:	Time (mins):	Z-slices (3 µm):	wound perimeter (µm):	12 pixel line (2 µm):	background:	background subtraction:	Fold-change:
2022.03.16 e22c-Gal4,UAS-ch.Moe (+sytox+Annexin V+DMSO) wounded	1	0	5-11	85.563	5246.91	3950.76	1296.15	1
***small wound***	6	2.5	5-11	85.563	6028.67	3939.06	2089.62	1.61217
	11	5	5-11	80.836	6570.22	3941.21	2629	2.02831
	21	10	4-10	65.201	6237.22	3918.22	2319.01	1.78914
	31	15	4-10	56.635	7425.39	3910.41	3514.98	2.71185
	41	20	4-10	51.251	7934.82	3903.62	4031.2	3.11012
	51	25	4-10	45.053	8437.95	3881.03	4556.93	3.51573
	61	30	4-10	38.136	7960.38	3874.91	4085.46	3.15199
Timelapse:	Frame:	Time (mins):	Z-slices (3 µm):	wound perimeter (µm):	12 pixel line (2 µm):	background:	background subtraction:	Fold-change:
2022.03.17 e22c-Gal4,UAS-ch.Moe (+sytox+Annexin V+DMSO) wounded	1	0	9-15	126.373	4553.55	3968.54	585.008	1
***medium wound***	6	2.5	9-15	126.373	5093.54	3961.24	1132.3	1.93553
	11	5	9-15	125.542	5107.43	3952.01	1155.41	1.97504
	21	10	9-15	119.362	5275.95	3941.04	1334.91	2.28186
	31	15	9-15	120.132	5318.23	3923.3	1394.93	2.38446
	41	20	9-15	109.398	5718.04	3911.89	1806.15	3.0874
	51	25	9-15	100.186	6043.13	3896.68	2146.44	3.66908
	61	30	9-15	96.795	6101.04	3896.33	2204.71	3.76868
Timelapse:	Frame:	Time (mins):	Z-slices (3 µm):	wound perimeter (µm):	12 pixel line (2 µm):	background:	background subtraction:	Fold-change:
2022.03.18 e22c-Gal4,UAS-ch.Moe (+sytox+Annexin V+DMSO) wounded_1	1	0	8-14	139.489	5485.99	4291.49	1194.51	1
***medium wound***	6	2.5	9-15	139.489	5570.72	4291.35	1279.36	1.07104
	11	5	9-15	140.657	5632.7	4305.4	1327.3	1.11117
	21	10	9-15	131.586	5727.77	4299.58	1428.19	1.19563
	31	15	10-16	127.391	5618.88	4241.49	1377.39	1.1531
	41	20	11-17	127.543	5757.09	4190.85	1566.24	1.3112
	51	25	12-18	126.037	5689.29	4147.78	1541.5	1.29049
	61	30	12-18	126.545	5602.9	4111.54	1491.36	1.24852
Timelapse:	Frame:	Time (mins):	Z-slices (3 µm):	wound perimeter (µm):	12 pixel line (2 µm):	background:	background subtraction:	Fold-change:
2022.04.13 e22c-Gal4,UAS-ch.Moe (+sytox+Annexin V+DMSO) wounded	1	0	9-15	158.322	4125.12	3750.06	375.058	1
***medium wound***	6	2.5	9-15	158.322	4606.79	3738.08	868.708	2.3162
	11	5	9-15	161.67	4815.98	3726.43	1089.54	2.905
	21	10	10-16	163.495	5265.43	3721.39	1544.04	4.11679
	31	15	10-16	178.479	5008.39	3702.51	1305.88	3.48179
	41	20	10-16	166.54	4955.28	3698.09	1257.19	3.35198
	51	25	10-16	153.235	4732.02	3679.06	1052.96	2.80746
	61	30	10-16	157.992	4606.82	3672.88	933.939	2.49012
Timelapse:	Frame:	Time (mins):	Z-slices (3 µm):	wound perimeter (µm):	12 pixel line (2 µm):	background:	background subtraction:	Fold-change:
2022.04.15 e22c-Gal4,UAS-ch.Moe (+sytox+Annexin V+DMSO) wounded	1	0	9-15	105.566	4171.58	3800.61	370.97	1
***small wound***	6	2.5	9-15	105.566	4415.18	3794.43	620.75	1.67332
	11	5	9-15	103.188	4541.83	3782.82	759.016	2.04603
	21	10	9-15	92.598	4418.75	3780.73	638.022	1.71987
	31	15	10-16	73.603	4560.25	3767.21	793.036	2.13774
	41	20	10-16	60.681	4527.56	3759.22	768.347	2.07118
	51	25	11-17	51.589	4648.49	3744.2	904.291	2.43764
	61	30	11-17	42.015	4847.72	3737.89	1109.84	2.99171
Timelapse:	Frame:	Time (mins):	Z-slices (3 µm):	wound perimeter (µm):	12 pixel line (2 µm):	background:	background subtraction:	Fold-change:
2022.05.04 e22c-Gal4,UAS-ch.Moe (+sytox+Annexin V+DMSO) wounded_1	1	0	8-14		4348.28	3804.22	544.064	1
	6	2.5	8-14		4853.24	3795.57	1057.67	1.94403
	11	5	8-14		4913.8	3791.51	1122.28	2.06278
	21	10	9-15		4944.57	3778.5	1166.07	2.14326
	31	15	9-15		4974.23	3764.95	1209.28	2.22269
	41	20	10-16		5013.66	3754.8	1258.85	2.3138
	51	25	11-17		4945.29	3739.4	1205.89	2.21645
	61	30	12-18		4968.19	3726.79	1241.39	2.2817
Timelapse:	Frame:	Time (mins):	Z-slices (3 µm):	wound perimeter (µm):	12 pixel line (2 µm):	background:	background subtraction:	Fold-change:
2022.05.04 e22c-Gal4,UAS-ch.Moe (+sytox+Annexin V+DMSO) wounded_2	1	0	8-14		4381.92	3767.89	614.026	1
	6	2.5	8-14		4843.17	3753.94	1089.23	1.77392
	11	5	9-15		5041.82	3752.34	1289.48	2.10005
	21	10	10-16		5291.86	3738.25	1553.61	2.5302
	31	15	11-17		5064.44	3724.01	1340.43	2.18301
	41	20	11-17		4917.7	3710.04	1207.67	1.9668
	51	25	11-17		4795.58	3703.98	1091.6	1.77777
	61	30	11-17		4729.75	3698.9	1030.86	1.67885
Timelapse:	Frame:	Time (mins):	Z-slices (3 µm):	wound perimeter (µm):	12 pixel line (2 µm):	background:	background subtraction:	Fold-change:
2022.05.04 e22c-Gal4,UAS-ch.Moe (+sytox+Annexin V+DMSO) wounded_4	1	0	9-15		5475.79	4160.62	1315.17	1
	6	2.5	10-16		6788.59	4132.95	2655.64	2.01924
	11	5	10-16		7322.38	4117.99	3204.39	2.43649
	21	10	11-17		7296.56	4086.33	3210.23	2.44093
	31	15	12-18		7398.41	4052.66	3345.75	2.54398
	41	20	12-18		7400.18	4038.1	3362.08	2.55639
	51	25	12-18		7407.67	4029.72	3377.95	2.56846
	61	30	12-18		7135.7	4022.21	3113.49	2.36737
Fer-1 wounds:
Timelapse:	Frame:	Time (mins):	Z-slices (3 µm):	wound perimeter (µm):	12 pixel line (2 µm):	background:	background subtraction:	Fold-change:
2022.03.16 e22c-Gal4,UAS-ch.Moe (+sytox+Annexin V+Fer-1) wounded_1	1	0	6-12	101.5	5328.44	4515.38	813.055	1
***medium wound***	6	2.5	6-12	101.5	5025.94	4437.68	588.269	0.723529
	11	5	6-12	120.501	5092.29	4357.92	734.368	0.903221
	21	10	6-12	122.692	4717.47	4208.98	508.495	0.625413
	31	15	5-11	128.581	4524.62	4104.73	419.884	0.516428
	41	20	4-10	136.943	4398.52	4019.68	378.832	0.465936
	51	25	3-9	136.613	4283.65	3934.96	348.697	0.428873
	61	30	1-7	140.332	4185.22	3867.46	317.765	0.390828
Timelapse:	Frame:	Time (mins):	Z-slices (3 µm):	wound perimeter (µm):	12 pixel line (2 µm):	background:	background subtraction:	Fold-change:
2022.03.16 e22c-Gal4,UAS-ch.Moe (+sytox+Annexin V+Fer-1) wounded_2	1	0	6-12	140.485	5769.79	4067.99	1701.79	1
*** large wound***	6	2.5	6-12	140.485	5189.62	4053.37	1136.25	0.667678
	11	5	6-12	153.114	5201.71	4031.3	1170.41	0.687752
	21	10	6-12	154.272	4915.43	4047.95	867.472	0.50974
	31	15	6-12	152.75	4758.75	3979.18	779.577	0.458091
	41	20	6-12	150.095	4674.94	3950.09	724.848	0.425932
	51	25	6-12	150.057	4555.81	3914.59	641.229	0.376796
	61	30	6-12	146.012	4485.54	3896.78	588.761	0.345965
Timelapse:	Frame:	Time (mins):	Z-slices (3 µm):	wound perimeter (µm):	12 pixel line (2 µm):	background:	background subtraction:	Fold-change:
2022.03.17 e22c-Gal4,UAS-ch.Moe (+sytox+Annexin V+DMSO) wounded_1	1	0	7-13	138.621	4937.65	3816.49	1121.16	1
***medium wound***	6	2.5	7-13	138.621	4817.11	3808.2	1008.91	0.899882
	11	5	7-13	97.483	4897.78	3797.89	1099.89	0.981026
	21	10	7-13	76.48	4594.35	3765.21	829.142	0.739537
	31	15	7-13	62.001	4369.63	3743.2	626.431	0.558733
	41	20	7-13	47.735	4264.53	3724.35	540.184	0.481806
	51	25	7-13	41.199	4202.82	3705.45	497.37	0.443619
	61	30	7-13	34.785	4136.8	3684.71	452.086	0.403229
Timelapse:	Frame:	Time (mins):	Z-slices (3 µm):	wound perimeter (µm):	12 pixel line (2 µm):	background:	background subtraction:	Fold-change:
2022.03.17 e22c-Gal4,UAS-ch.Moe (+sytox+Annexin V+DMSO) wounded_2	1	0	9-15	131.265	5146.62	4236.22	910.399	1
***medium wound***	6	2.5	9-15	131.265	5229.63	4218.79	1010.84	1.11033
	11	5	9-15	139.639	5313.7	4206.19	1107.5	1.2165
	21	10	9-15	157.812	5333.77	4177.59	1156.19	1.26998
	31	15	9-15	154.251	5238.72	4142.62	1096.1	1.20397
	41	20	9-15	151.76	5168.97	4128.57	1040.39	1.14279
	51	25	9-15	154.791	5052.79	4111.16	941.627	1.0343
	61	30	10-16	155.781	5177.32	4086.76	1090.55	1.19788
Timelapse:	Frame:	Time (mins):	Z-slices (3 µm):	wound perimeter (µm):	12 pixel line (2 µm):	background:	background subtraction:	Fold-change:
2022.03.23 e22c-Gal4,UAS-ch.Moe (+sytox+Annexin V+Fer-1) wounded_1	1	0	8-14	134.46	4639.28	4119.32	519.954	1
***medium wound***	6	2.5	8-14	134.46	4793.54	4089.74	703.804	1.35359
	11	5	8-14	126.561	4823.17	4061.92	761.251	1.46407
	21	10	9-15	129.074	4678.52	4020.56	657.965	1.26543
	31	15	9-15	123.197	4746.81	4011.07	735.731	1.41499
	41	20	10-16	117.973	4714.64	3967.51	747.133	1.43692
	51	25	11-17	107.881	4812.08	3950.07	862.01	1.65786
	61	30	11-17	99.179	4745.55	3919.98	825.57	1.58778
Timelapse:	Frame:	Time (mins):	Z-slices (3 µm):	wound perimeter (µm):	12 pixel line (2 µm):	background:	background subtraction:	Fold-change:
2022.03.23 e22c-Gal4,UAS-ch.Moe (+sytox+Annexin V+Fer-1) wounded_2	1	0	10-16	135.455	4791.76	3870.2	921.559	1
***medium wound***	6	2.5	10-16	135.455	4701.87	3817.86	884.013	0.959258
	11	5	10-16	135.617	5201.68	3818.7	1382.99	1.5007
	21	10	10-16	144.035	5464.7	3775.18	1689.52	1.83333
	31	15	10-16	150.92	5312.52	3767.66	1544.85	1.67634
	41	20	10-16	139.313	5372.93	3744.79	1628.14	1.76672
	51	25	11-17	134.93	5397.62	3722.7	1674.92	1.81748
	61	30	11-17	131.929	5317.47	3719.53	1597.94	1.73395
Timelapse:	Frame:	Time (mins):	Z-slices (3 µm):	wound perimeter (µm):	12 pixel line (2 µm):	background:	background subtraction:	Fold-change:
2022.05.05 e22c-Gal4,UAS-ch.Moe (+sytox+Annexin V+Fer-1) wounded_1	1	0	9-15	171.553	3967.25	3673.32	293.934	1
	6	2.5	9-15	171.553	4073.2	3667.84	405.361	1.37909
	11	5	9-15	170.076	4045.36	3654.46	390.9	1.32989
	21	10	10-16	151.601	4075.66	3641.65	434.007	1.47655
	31	15	10-16	144.828	4006.57	3630.87	375.703	1.27819
	41	20	10-16	149.556	3979.37	3621.12	358.249	1.21881
	51	25	11-17	150.256	3975.86	3617.14	358.721	1.22041
	61	30	11-17	155.987	3955.35	3613	342.352	1.16472
Timelapse:	Frame:	Time (mins):	Z-slices (3 µm):	wound perimeter (µm):	12 pixel line (2 µm):	background:	background subtraction:	Fold-change:
2022.05.05 e22c-Gal4,UAS-ch.Moe (+sytox+Annexin V+Fer-1) wounded_2	1	0	9-15	128.413	4458.72	3732.28	726.444	1
	6	2.5	9-15	128.413	4379.9	3734.02	645.881	0.8891
	11	5	9-15	131.084	4402.99	3741.77	661.225	0.910222
	21	10	8-14	122.661	4417.43	3739.84	677.59	0.932749
	31	15	8-14	111.425	4319.54	3735.08	584.461	0.804551
	41	20	8-14	106.887	4301.95	3747.32	554.628	0.763483
	51	25	8-14	106.894	4191.69	3754.04	437.65	0.602455
	61	30	8-14	106.705	4141.7	3729.56	412.139	0.567338

## Sheet: Figure 3f
Figure:	Date type:	N (wounded embryos)	n (cells)	Statistical test:	p value:
Figure 3f	XY plot: DMSO	8	24	Krustal-Wallis test (with Dunn's multiple comparisions test)	Adj. P value
	XY plot: Fer-1	8	24	DMSO (0 min) vs. Fer-1 (0 min)	>0.9999
				DMSO (2 min) vs. Fer-1 (2 min)	0.0094
				DMSO (4 min) vs. Fer-1 (4 min)	0.0021
				DMSO (6 min) vs. Fer-1 (6 min)	<0.0001
				DMSO (8 min) vs. Fer-1 (8 min)	<0.0001
				DMSO (10 min) vs. Fer-1 (10 min)	<0.0001
DMSO wounds:
				5 Pixel line width
Timelapse:	Frame:	Time (mins):	Z-slices (2 µm):	Annexin V signal (A.U.)	Background (A.U.)	Background subtraction	Fold-change in Annexin V signal
2022.03.16 e22c-Gal4,UAS-ch.Moe (+sytox+Annexin V+DMSO) wounded	1	0	6-10	5248.44	3928.451	1319.988	1
cell 1	2	0.5	6-10	5674.98	3927.325	1747.659	1.323996127
	3	1	6-10	6013.76	3923.953	2089.809	1.583203029
	4	1.5	6-10	6334.37	3923.244	2411.124	1.826625697
	5	2	6-10	6200.21	3918.136	2282.071	1.728857384
	6	2.5	6-10	6085.45	3917.167	2168.285	1.642655085
	7	3	6-10	6280.45	3916.969	2363.486	1.790535975
	8	3.5	6-10	6270.57	3916.967	2353.606	1.783051058
	9	4	6-10	6462.77	3916.910	2545.864	1.928702382
	10	4.5	6-10	6493.21	3920.861	2572.349	1.948766958
	11	5	6-10	6819.37	3919.361	2900.005	2.196993458
	12	5.5	6-10	6646.7	3919.781	2726.92	2.065867265
	13	6	6-10	6643.49	3916.049	2727.446	2.066265754
	14	6.5	6-10	6717.49	3916.556	2800.936	2.121940502
	15	7	6-10	7347.7	3913.898	3433.799	2.601386528
	16	7.5	6-10	6829.05	3909.759	2919.287	2.211601166
	17	8	6-10	7488.23	3907.870	3580.358	2.712417083
	18	8.5	6-10	6923.49	3903.539	3019.956	2.287866253
	19	9	6-10	7047	3901.663	3145.34	2.382854996
	20	9.5	6-10	6808.2	3900.742	2907.454	2.202636691
	21	10	6-10	6582.53	3893.523	2689.012	2.037148823
Timelapse:	Frame:	Time (mins):	Z-slices (2 µm):	Annexin V signal (A.U.)	Background (A.U.)	Background subtraction	Fold-change in Annexin V signal
2022.03.16 e22c-Gal4,UAS-ch.Moe (+sytox+Annexin V+DMSO) wounded	1	0	7-11	5613.6	3925.383	1688.216	1
cell 2	2	0.5	7-11	5996.99	3924.519	2072.475	1.227612462
	3	1	7-11	6023.85	3920.485	2103.366	1.245910476
	4	1.5	7-11	6031.67	3920.760	2110.911	1.250379691
	5	2	7-11	5973.09	3915.401	2057.689	1.218854104
	6	2.5	7-11	5929.09	3913.542	2015.546	1.193891066
	7	3	7-11	5877.71	3915.142	1962.571	1.162511788
	8	3.5	7-11	5982.58	3914.183	2068.397	1.225196894
	9	4	7-11	6009.57	3914.340	2095.233	1.241092964
	10	4.5	7-11	6027.71	3917.767	2109.94	1.249804527
	11	5	7-11	6344.39	3915.927	2428.466	1.438480621
	12	5.5	7-11	6176.61	3917.093	2259.513	1.338402787
	13	6	7-11	6169.44	3913.558	2255.887	1.336254958
	14	6.5	7-11	6643.88	3913.124	2730.757	1.617540054
	15	7	7-11	6634.21	3910.653	2723.56	1.613276974
	16	7.5	7-11	6649.82	3906.740	2743.082	1.62484066
	17	8	7-11	6125.79	3905.063	2220.727	1.315428239
	18	8.5	7-11	6608.33	3900.922	2707.404	1.603707109
	19	9	7-11	6209.27	3898.656	2310.613	1.368671426
	20	9.5	7-11	5923.56	3897.541	2026.015	1.200092287
	21	10	7-11	5904.15	3891.182	2012.969	1.192364603
2022.03.16 e22c-Gal4,UAS-ch.Moe (+sytox+Annexin V+DMSO) wounded	Frame:	Time (mins):	Z-slices (2 µm):	Annexin V signal (A.U.)	Background (A.U.)	Background subtraction	Fold-change in Annexin V signal
cell 3	1	0	6-10	4793.7	3928.451	865.252	1
	2	0.5	6-10	4907.64	3927.325	980.313	1.132979756
	3	1	6-10	5121.8	3923.953	1197.845	1.384388594
	4	1.5	6-10	5281.4	3923.244	1358.158	1.569667565
	5	2	6-10	5364.37	3918.136	1446.23	1.671455252
	6	2.5	6-10	5467.46	3917.167	1550.297	1.791728884
	7	3	6-10	5545.55	3916.969	1628.578	1.882200792
	8	3.5	6-10	5718.11	3916.967	1801.148	2.081645578
	9	4	6-10	5623.63	3916.910	1706.724	1.972516677
	10	4.5	6-10	5482.81	3920.861	1561.95	1.805196636
	11	5	6-10	5923.02	3919.361	2003.655	2.315689533
	12	5.5	6-10	5743.99	3919.781	1824.211	2.108300241
	13	6	6-10	5767.38	3916.049	1851.326	2.139637932
	14	6.5	6-10	6197.48	3916.556	2280.921	2.636134906
	15	7	6-10	6808.32	3913.898	2894.419	3.345174585
	16	7.5	6-10	5840.76	3909.759	1931.005	2.231725555
	17	8	6-10	5858.58	3907.870	1950.714	2.25450389
	18	8.5	6-10	5819.79	3903.539	1916.253	2.214676187
	19	9	6-10	6091.95	3901.663	2190.288	2.531387388
	20	9.5	6-10	5932.76	3900.742	2032.018	2.348469579
	21	10	6-10	5851.92	3893.523	1958.4	2.263386851
Timelapse:	Frame:	Time (mins):	Z-slices (2 µm):	Annexin V signal (A.U.)	Background (A.U.)	Background subtraction	Fold-change in Annexin V signal
2022.03.17 e22c-Gal4,UAS-ch.Moe (+sytox+Annexin V+DMSO) wounded	1	0	10-14	4688.43	3944.39	744.045	1
cell 1	2	0.5	10-14	4969.61	3940.95	1028.66	1.38253
	3	1	10-14	5035.63	3936.05	1099.58	1.47784
	4	1.5	10-14	5199.45	3936.37	1263.08	1.69758
	5	2	10-14	5281.3	3937.96	1343.34	1.80545
	6	2.5	10-14	5334.71	3937.43	1397.28	1.87795
	7	3	10-14	5416.41	3937.54	1478.88	1.98762
	8	3.5	10-14	5288.55	3936.33	1352.22	1.81739
	9	4	10-14	5444.71	3931.46	1513.25	2.03381
	10	4.5	11-15	5401.47	3929.74	1471.73	1.97225
	11	5	11-15	5430.81	3926.07	1504.74	2.01648
	12	5.5	11-15	5504.56	3928.49	1576.08	2.11208
	13	6	11-15	5475.64	3929.07	1546.57	2.07253
	14	6.5	11-15	5492.49	3926.29	1566.19	2.09884
	15	7	11-15	5506.71	3926.56	1580.15	2.11754
	16	7.5	11-15	5488.34	3926.32	1562.02	2.09324
	17	8	11-15	5513.19	3926.61	1586.59	2.12616
	18	8.5	11-15	5472.71	3921.79	1550.92	2.07838
	19	9	11-15	5322.59	3923.02	1399.56	1.87554
	20	9.5	11-15	5483.46	3915.93	1567.54	2.10064
	21	10	11-15	5411.6	3913.64	1497.96	2.0074
Timelapse:	Frame:	Time (mins):	Z-slices (2 µm):	Annexin V signal (A.U.)	Background (A.U.)	Background subtraction	Fold-change in Annexin V signal
2022.03.17 e22c-Gal4,UAS-ch.Moe (+sytox+Annexin V+DMSO) wounded	1	0	10-14	4797.96	3944.39	853.575	1
cell 2	2	0.5	10-14	5039.59	3940.95	1098.64	1.2871
	3	1	10-14	5162.01	3936.05	1225.96	1.43627
	4	1.5	10-14	5257.86	3936.37	1321.49	1.54819
	5	2	10-14	5311.78	3937.96	1373.81	1.60948
	6	2.5	10-14	5355.64	3937.43	1418.21	1.6615
	7	3	10-14	5426.64	3937.54	1489.1	1.74454
	8	3.5	10-14	5431.62	3936.33	1495.3	1.75181
	9	4	10-14	5485.92	3931.46	1554.46	1.82112
	10	4.5	10-14	5470.85	3932.92	1537.93	1.80176
	11	5	10-14	5471.61	3928.07	1543.54	1.80833
	12	5.5	10-14	5587.05	3931.36	1655.7	1.93972
	13	6	10-14	5555.95	3931.32	1624.63	1.90333
	14	6.5	10-14	5485.13	3930.03	1555.1	1.82187
	15	7	10-14	5430.27	3930.23	1500.04	1.75736
	16	7.5	10-14	5444.05	3930.58	1513.47	1.7731
	17	8	10-14	5547.78	3929.81	1617.97	1.89553
	18	8.5	10-14	5441.85	3924.62	1517.24	1.77751
	19	9	10-14	5556.29	3926.05	1630.24	1.90989
	20	9.5	10-14	5679.44	3918.98	1760.45	2.06245
	21	10	10-14	5532.16	3917.2	1614.96	1.892
Timelapse:	Frame:	Time (mins):	Z-slices (2 µm):	Annexin V signal (A.U.)	Background (A.U.)	Background subtraction	Fold-change in Annexin V signal
2022.03.17 e22c-Gal4,UAS-ch.Moe (+sytox+Annexin V+DMSO) wounded	1	0	11-15	4656.11	3942.21	713.892	1
cell 3	2	0.5	11-15	4889.63	3938.01	951.619	1.333
	3	1	11-15	4892.93	3934.09	958.84	1.34312
	4	1.5	11-15	4952.2	3933.71	1018.49	1.42668
	5	2	11-15	4994.61	3935.39	1059.22	1.48373
	6	2.5	11-15	5119.66	3934.9	1184.76	1.65957
	7	3	11-15	5096.29	3934.26	1162.03	1.62774
	8	3.5	11-15	5156.21	3934.03	1222.18	1.71199
	9	4	11-15	5195.91	3928.49	1267.42	1.77537
	10	4.5	11-15	5216.06	3929.74	1286.32	1.80184
	11	5	11-15	5247.75	3926.07	1321.69	1.85138
	12	5.5	11-15	5313.72	3928.49	1385.24	1.9404
	13	6	11-15	5496.94	3929.07	1567.87	2.19623
	14	6.5	11-15	5616.05	3926.29	1689.76	2.36696
	15	7	11-15	5753.14	3926.56	1826.58	2.55863
	16	7.5	11-15	5906.16	3926.32	1979.83	2.77329
	17	8	11-15	5983.93	3926.61	2057.33	2.88185
	18	8.5	11-15	5996.62	3921.79	2074.83	2.90637
	19	9	11-15	6306.97	3923.02	2383.95	3.33937
	20	9.5	11-15	6375.43	3915.93	2459.51	3.44521
	21	10	11-15	6636.14	3913.64	2722.49	3.81359
Timelapse:	Frame:	Time (mins):	Z-slices (2 µm):	Annexin V signal (A.U.)	Background (A.U.)	Background subtraction	Fold-change in Annexin V signal
2022.03.18 e22c-Gal4,UAS-ch.Moe (+sytox+Annexin V+DMSO) wounded_1	1	0	10-14	5204.1	4257.05	947.057	1
cell 1	2	0.5	10-14	5138.93	4255.07	883.86	0.93327
	3	1	10-14	5164.84	4253.53	911.311	0.962256
	4	1.5	10-14	5170.49	4251.98	918.511	0.969858
	5	2	10-14	5171.82	4254.36	917.452	0.96874
	6	2.5	10-14	5216.8	4263.22	953.577	1.00688
	7	3	10-14	5212.08	4275.59	936.488	0.98884
	8	3.5	10-14	5205.64	4286.12	919.526	0.97093
	9	4	10-14	5238.83	4277.62	961.209	1.01494
	10	4.5	10-14	5199.87	4279.33	920.543	0.972004
	11	5	10-14	5187.64	4276.53	911.105	0.962038
	12	5.5	10-14	5187.69	4261.43	926.253	0.978033
	13	6	10-14	5294.43	4254.6	1039.83	1.09796
	14	6.5	10-14	5219.71	4270.44	949.269	1.00234
	15	7	10-14	5213.9	4280.69	933.211	0.98538
	16	7.5	10-14	5199.45	4268.97	930.482	0.982498
	17	8	10-14	5194.44	4267.11	927.329	0.979169
	18	8.5	10-14	5215.11	4260.28	954.832	1.00821
	19	9	10-14	5208.06	4250.5	957.557	1.01109
	20	9.5	10-14	5221.47	4262.97	958.497	1.01208
	21	10	10-14	5286.37	4270	1016.37	1.07319
Timelapse:	Frame:	Time (mins):	Z-slices (2 µm):	Annexin V signal (A.U.)	Background (A.U.)	Background subtraction	Fold-change in Annexin V signal
2022.03.18 e22c-Gal4,UAS-ch.Moe (+sytox+Annexin V+DMSO) wounded_1	1	0	9-13	5099.7	4263.26	836.443	1
cell 2	2	0.5	9-13	5173.22	4262.01	911.216	1.08939
	3	1	9-13	5285.68	4260.63	1025.06	1.22549
	4	1.5	9-13	5317.16	4258.7	1058.46	1.26543
	5	2	9-13	5334.65	4261.7	1072.95	1.28275
	6	2.5	9-13	5317.07	4270.78	1046.3	1.25089
	7	3	9-13	5336.49	4283.18	1053.31	1.25928
	8	3.5	9-13	5351.02	4295.09	1055.93	1.2624
	9	4	9-13	5299.4	4285.1	1014.3	1.21264
	10	4.5	9-13	5277.08	4288.35	988.726	1.18206
	11	5	9-13	5349.43	4284.57	1064.85	1.27307
	12	5.5	9-13	5390.16	4268.73	1121.43	1.34072
	13	6	9-13	5368.35	4261.26	1107.09	1.32357
	14	6.5	9-13	5372.28	4278.53	1093.75	1.30763
	15	7	9-13	5500.21	4288.32	1211.88	1.44885
	16	7.5	9-13	5409.7	4277.33	1132.37	1.35379
	17	8	9-13	5461.71	4274.81	1186.9	1.41899
	18	8.5	9-13	5487.26	4268.3	1218.95	1.4573
	19	9	9-13	5480.09	4259.21	1220.88	1.45961
	20	9.5	9-13	5432.55	4271.11	1161.44	1.38854
	21	10	9-13	6136.88	4278.4	1858.48	2.22189
Timelapse:	Frame:	Time (mins):	Z-slices (2 µm):	Annexin V signal (A.U.)	Background (A.U.)	Background subtraction	Fold-change in Annexin V signal
2022.03.18 e22c-Gal4,UAS-ch.Moe (+sytox+Annexin V+DMSO) wounded_1	1	0	9-13	5176.15	4263.26	912.891	1
cell 3	2	0.5	9-13	5039.84	4262.01	777.832	0.852054
	3	1	9-13	5016.35	4260.63	755.721	0.827833
	4	1.5	9-13	5026.02	4258.7	767.317	0.840535
	5	2	9-13	5085.04	4261.7	823.346	0.901911
	6	2.5	9-13	5077.4	4270.78	806.626	0.883595
	7	3	9-13	5135.9	4283.18	852.719	0.934086
	8	3.5	9-13	5184.94	4295.09	889.851	0.974761
	9	4	9-13	5270.37	4285.1	985.271	1.07929
	10	4.5	9-13	5214.06	4288.35	925.706	1.01404
	11	5	9-13	5257.15	4284.57	972.58	1.06538
	12	5.5	9-13	5305.23	4268.73	1036.5	1.1354
	13	6	9-13	5311.6	4261.26	1050.34	1.15056
	14	6.5	9-13	5353.5	4278.53	1074.97	1.17755
	15	7	9-13	5413.05	4288.32	1124.72	1.23205
	16	7.5	9-13	5422.26	4277.33	1144.93	1.25418
	17	8	9-13	5373.34	4274.81	1098.53	1.20335
	18	8.5	9-13	5425.38	4268.3	1157.08	1.26748
	19	9	9-13	5447.72	4259.21	1188.5	1.30191
	20	9.5	9-13	5430.72	4271.11	1159.61	1.27026
	21	10	9-13	5365.26	4278.4	1086.86	1.19057
Timelapse:	Frame:	Time (mins):	Z-slices (2 µm):	Annexin V signal (A.U.)	Background (A.U.)	Background subtraction	Fold-change in Annexin V signal
2022.04.13 e22c-Gal4,UAS-ch.Moe (+sytox+Annexin V+DMSO) wounded	1	0	11-15	4275.96	3729.649	546.315	1
cell 1	2	0.5	11-15	4495.97	3729.939	766.027	1.402170909
	3	1	11-15	4732.87	3725.876	1006.992	1.843244282
	4	1.5	11-15	4819.92	3725.034	1094.888	2.004133147
	5	2	11-15	5036.37	3719.297	1317.069	2.410823426
	6	2.5	11-15	5272.71	3717.950	1554.759	2.845902089
	7	3	11-15	5430.31	3713.973	1716.339	3.141665523
	8	3.5	11-15	5504.33	3712.876	1791.45	3.279152138
	9	4	11-15	5786.31	3710.489	2075.826	3.799686994
	10	4.5	11-15	5667.19	3707.746	1959.439	3.586646898
	11	5	11-15	5602.51	3706.138	1896.374	3.471209833
	12	5.5	11-15	5857.11	3707.285	2149.821	3.935130831
	13	6	11-15	5911.41	3705.321	2206.086	4.038120864
	14	6.5	11-15	6100.41	3707.201	2393.205	4.380632053
	15	7	11-15	6172.41	3706.430	2465.976	4.513835425
	16	7.5	11-15	5882.55	3709.151	2173.394	3.97827993
	17	8	11-15	6001.87	3712.622	2289.244	4.190337077
	18	8.5	11-15	6109.53	3710.478	2399.051	4.391332839
	19	9	11-15	6023.85	3708.155	2315.696	4.238756029
	20	9.5	11-15	5879.45	3709.535	2169.919	3.971919131
	21	10	11-15	5901.44	3702.771	2198.666	4.024538956
Timelapse:	Frame:	Time (mins):	Z-slices (2 µm):	Annexin V signal (A.U.)	Background (A.U.)	Background subtraction	Fold-change in Annexin V signal
2022.04.13 e22c-Gal4,UAS-ch.Moe (+sytox+Annexin V+DMSO) wounded	1	0	10-14	4151.8	3730.370	421.427	1
cell 2	2	0.5	10-14	4228.24	3731.438	496.807	1.178868464
	3	1	10-14	4281.26	3727.658	553.597	1.313624898
	4	1.5	10-14	4283.69	3726.246	557.442	1.322748661
	5	2	10-14	4298.04	3720.012	578.03	1.371601725
	6	2.5	10-14	4412.65	3719.030	693.624	1.645893595
	7	3	10-14	4649.67	3715.105	934.567	2.217624879
	8	3.5	10-14	4712.7	3713.687	999.016	2.37055528
	9	4	10-14	4680.86	3711.601	969.255	2.299935695
	10	4.5	10-14	4685.26	3708.866	976.395	2.316878131
	11	5	10-14	5015.46	3707.300	1308.158	3.104115303
	12	5.5	10-14	4961.81	3708.534	1253.273	2.973879225
	13	6	10-14	4974.45	3706.746	1267.701	3.008115284
	14	6.5	10-14	5120.91	3707.529	1413.386	3.353809794
	15	7	10-14	5388.61	3707.645	1680.961	3.98873589
	16	7.5	10-14	5389.46	3709.424	1680.036	3.986540967
	17	8	10-14	5213.48	3713.464	1500.013	3.559366154
	18	8.5	10-14	5295.56	3711.571	1583.985	3.75862249
	19	9	10-14	5619.77	3708.990	1910.775	4.53405928
	20	9.5	10-14	5757.74	3710.601	2047.141	4.857640825
	21	10	10-14	5958.99	3703.684	2255.307	5.351595887
Timelapse:	Frame:	Time (mins):	Z-slices (2 µm):	Annexin V signal (A.U.)	Background (A.U.)	Background subtraction	Fold-change in Annexin V signal
2022.04.13 e22c-Gal4,UAS-ch.Moe (+sytox+Annexin V+DMSO) wounded	1	0	11-15	4239.42	3729.649	509.768	1
cell 3	2	0.5	11-15	4341.82	3729.939	611.883	1.200316615
	3	1	11-15	4417.43	3725.876	691.557	1.356611243
	4	1.5	11-15	4507.42	3725.034	782.386	1.534788374
	5	2	11-15	4485.77	3719.297	766.475	1.503576137
	6	2.5	11-15	4560.91	3717.950	842.96	1.653614978
	7	3	11-15	4566.55	3713.973	852.579	1.672484346
	8	3.5	11-15	4586.42	3712.876	873.546	1.713614821
	9	4	11-15	4575.31	3710.489	864.816	1.696489383
	10	4.5	11-15	4648.97	3707.746	941.227	1.846383061
	11	5	11-15	4703.71	3706.138	997.571	1.956911772
	12	5.5	11-15	4771.19	3707.285	1063.905	2.087037633
	13	6	11-15	4851.99	3705.321	1146.673	2.249401689
	14	6.5	11-15	4881.27	3707.201	1174.073	2.30315163
	15	7	11-15	4867.72	3706.430	1161.291	2.278077478
	16	7.5	11-15	4743.6	3709.151	1034.452	2.029260369
	17	8	11-15	4716.05	3712.622	1003.426	1.968397389
	18	8.5	11-15	4750.32	3710.478	1039.847	2.039843615
	19	9	11-15	4717.5	3708.155	1009.341	1.980000706
	20	9.5	11-15	4758.43	3709.535	1048.896	2.057594827
	21	10	11-15	4738.04	3702.771	1035.265	2.030855213
Timelapse:	Frame:	Time (mins):	Z-slices (2 µm):	Annexin V signal (A.U.)	Background (A.U.)	Background subtraction	Fold-change in Annexin V signal
2022.04.15 e22c-Gal4,UAS-ch.Moe (+sytox+Annexin V+DMSO) wounded	1	0	10-14	4287.24	3781.69	505.555	1
cell 1	2	0.5	10-14	4387.88	3780.13	607.748	1.20214
	3	1	10-14	4404.44	3775.08	629.366	1.2449
	4	1.5	10-14	4344.07	3774.76	569.307	1.1261
	5	2	10-14	4395.08	3777.26	617.822	1.22207
	6	2.5	10-14	4449.38	3775.62	673.758	1.33271
	7	3	10-14	4464.98	3770.98	694.008	1.37276
	8	3.5	10-14	4462.1	3770.02	692.086	1.36896
	9	4	10-14	4514.01	3767.74	746.265	1.47613
	10	4.5	10-14	4500.55	3763.4	737.149	1.4581
	11	5	10-14	4502.88	3764.34	738.544	1.46086
	12	5.5	10-14	4541.33	3766.28	775.051	1.53307
	13	6	10-14	4574.84	3766.08	808.764	1.59975
	14	6.5	10-14	4581.48	3766.27	815.216	1.61252
	15	7	10-14	4574.94	3765.76	809.181	1.60058
	16	7.5	10-14	4438	3764.46	673.544	1.33229
	17	8	10-14	4412.79	3760.66	652.127	1.28992
	18	8.5	10-14	4379.94	3760.34	619.602	1.22559
	19	9	10-14	4435.33	3762.5	672.828	1.33087
	20	9.5	10-14	4427	3762.62	664.382	1.31416
	21	10	10-14	4444.08	3762.14	681.945	1.3489
Timelapse:	Frame:	Time (mins):	Z-slices (2 µm):	Annexin V signal (A.U.)	Background (A.U.)	Background subtraction	Fold-change in Annexin V signal
2022.04.15 e22c-Gal4,UAS-ch.Moe (+sytox+Annexin V+DMSO) wounded	1	0	11-15	4252.45	3779.61	472.839	1
cell 2	2	0.5	11-15	4282.85	3778.06	504.792	1.06758
	3	1	11-15	4288.85	3773.59	515.259	1.08971
	4	1.5	11-15	4372.05	3772.56	599.485	1.26784
	5	2	11-15	4394.52	3774.55	619.973	1.31117
	6	2.5	11-15	4461.31	3773.11	688.196	1.45546
	7	3	11-15	4422.36	3769.15	653.215	1.38147
	8	3.5	11-15	4453.73	3768.4	685.331	1.4494
	9	4	11-15	4504.55	3766.51	738.042	1.56087
	10	4.5	11-15	4671.23	3761.57	909.663	1.92383
	11	5	11-15	4711.36	3763.29	948.069	2.00506
	12	5.5	11-15	4724.79	3765.14	959.651	2.02955
	13	6	11-15	4835.7	3764.01	1071.69	2.26649
	14	6.5	11-15	4845.17	3764.45	1080.71	2.28558
	15	7	11-15	4959.66	3764.01	1195.65	2.52867
	16	7.5	11-15	4974.49	3762.44	1212.05	2.56335
	17	8	11-15	5069.2	3758.97	1310.23	2.77098
	18	8.5	11-15	4921.61	3758.3	1163.31	2.46027
	19	9	11-15	5077.56	3760.13	1317.43	2.78621
	20	9.5	11-15	5110.48	3760.59	1349.89	2.85486
	21	10	11-15	5078.99	3760.96	1318.03	2.78749
Timelapse:	Frame:	Time (mins):	Z-slices (2 µm):	Annexin V signal (A.U.)	Background (A.U.)	Background subtraction	Fold-change in Annexin V signal
2022.04.15 e22c-Gal4,UAS-ch.Moe (+sytox+Annexin V+DMSO) wounded	1	0	11-15	4222.57	3779.61	442.961	1
cell 3	2	0.5	11-15	4332.27	3778.06	554.209	1.25115
	3	1	11-15	4381.33	3773.59	607.736	1.37199
	4	1.5	11-15	4291.2	3772.56	518.633	1.17083
	5	2	11-15	4301.18	3774.55	526.631	1.18889
	6	2.5	11-15	4411.55	3773.11	638.438	1.4413
	7	3	11-15	4443.33	3769.15	674.185	1.522
	8	3.5	11-15	4448.48	3768.4	680.076	1.5353
	9	4	11-15	4454.77	3766.51	688.259	1.55377
	10	4.5	11-15	4487.17	3761.57	725.608	1.63809
	11	5	11-15	4561.84	3763.29	798.552	1.80276
	12	5.5	11-15	4581.45	3765.14	816.317	1.84286
	13	6	11-15	4651.78	3764.01	887.772	2.00418
	14	6.5	11-15	4609.08	3764.45	844.625	1.90677
	15	7	11-15	4603.17	3764.01	839.158	1.89443
	16	7.5	11-15	4786.1	3762.44	1023.65	2.31093
	17	8	11-15	4829.69	3758.97	1070.72	2.4172
	18	8.5	11-15	4856.32	3758.3	1098.02	2.47882
	19	9	11-15	4769.59	3760.13	1009.46	2.2789
	20	9.5	11-15	4946.06	3760.59	1185.47	2.67624
	21	10	11-15	5028.32	3760.96	1267.37	2.86112
Timelapse:	Frame:	Time (mins):	Z-slices (2 µm):	Annexin V signal (A.U.)	Background (A.U.)	Background subtraction	Fold-change in Annexin V signal
2022.05.04 e22c-Gal4,UAS-ch.Moe (+sytox+Annexin V+DMSO) wounded_1	1	0	10-14	4446.594	3782.560	664.034	1
cell 1	2	0.5	10-14	4544.896	3778.665	766.231	1.153903264
	3	1	10-14	4629.080	3779.803	849.277	1.278966137
	4	1.5	10-14	4770.085	3778.463	991.622	1.493330161
	5	2	10-14	4693.677	3778.000	915.677	1.378961017
	6	2.5	10-14	4747.126	3773.724	973.402	1.465891807
	7	3	10-14	4901.595	3776.094	1125.501	1.694944837
	8	3.5	10-14	4847.878	3773.057	1074.821	1.618623444
	9	4	10-14	4869.891	3772.485	1097.406	1.652635257
	10	4.5	10-14	4965.286	3769.926	1195.36	1.800148788
	11	5	10-14	4984.228	3769.768	1214.46	1.828912375
	12	5.5	10-14	5066.592	3768.756	1297.836	1.954472211
	13	6	10-14	5172.697	3768.271	1404.426	2.1149911
	14	6.5	10-14	5050.071	3767.917	1282.154	1.93085595
	15	7	10-14	5062.506	3769.759	1292.747	1.946808447
	16	7.5	10-14	5100.534	3765.256	1335.278	2.010857878
	17	8	10-14	5177.519	3763.244	1414.275	2.129823172
	18	8.5	10-14	5151.759	3763.679	1388.08	2.09037489
	19	9	10-14	5168.293	3763.535	1404.758	2.115491074
	20	9.5	10-14	5194.345	3758.876	1435.469	2.161740212
	21	10	10-14	5203.149	3758.950	1444.199	2.174887129
Timelapse:	Frame:	Time (mins):	Z-slices (2 µm):	Annexin V signal (A.U.)	Background (A.U.)	Background subtraction	Fold-change in Annexin V signal
2022.05.04 e22c-Gal4,UAS-ch.Moe (+sytox+Annexin V+DMSO) wounded_1	1	0	10-14	4698.41	3782.560	915.846	1
cell 2	2	0.5	10-14	4683.24	3778.665	904.573	0.987691162
	3	1	10-14	4757.24	3779.803	977.436	1.067249297
	4	1.5	10-14	4983.11	3778.463	1204.65	1.315341225
	5	2	10-14	5030.09	3778.000	1252.091	1.367141419
	6	2.5	10-14	5080.29	3773.724	1306.563	1.426618667
	7	3	10-14	5031.82	3776.094	1255.722	1.371106059
	8	3.5	10-14	5083.34	3773.057	1310.287	1.430684853
	9	4	10-14	5091.35	3772.485	1318.861	1.440046689
	10	4.5	10-14	5181.58	3769.926	1411.651	1.541362849
	11	5	10-14	5215.65	3769.768	1445.878	1.578734853
	12	5.5	10-14	5255.3	3768.756	1486.548	1.623141882
	13	6	10-14	5272.3	3768.271	1504.025	1.642224785
	14	6.5	10-14	5349.34	3767.917	1581.42	1.72673135
	15	7	10-14	5263.65	3769.759	1493.888	1.63115633
	16	7.5	10-14	5287.23	3765.256	1521.978	1.661827425
	17	8	10-14	5235.41	3763.244	1472.169	1.607441644
	18	8.5	10-14	5260.82	3763.679	1497.141	1.634708237
	19	9	10-14	5240.98	3763.535	1477.443	1.613200254
	20	9.5	10-14	5257.87	3758.876	1498.991	1.636728227
	21	10	10-14	5303.77	3758.950	1544.821	1.686769391
Timelapse:	Frame:	Time (mins):	Z-slices (2 µm):	Annexin V signal (A.U.)	Background (A.U.)	Background subtraction	Fold-change in Annexin V signal
2022.05.04 e22c-Gal4,UAS-ch.Moe (+sytox+Annexin V+DMSO) wounded_1	1	0	10-14	4622.488	3782.560	839.928	1
cell 3	2	0.5	10-14	4713.429	3778.665	934.764	1.112909678
	3	1	10-14	4813.568	3779.803	1033.765	1.230778114
	4	1.5	10-14	5052.504	3778.463	1274.041	1.516845492
	5	2	10-14	5169.226	3778.000	1391.226	1.656363403
	6	2.5	10-14	5325.321	3773.724	1551.597	1.847297626
	7	3	10-14	5293.767	3776.094	1517.673	1.806908449
	8	3.5	10-14	5254.076	3773.057	1481.019	1.763268994
	9	4	10-14	5464.341	3772.485	1691.856	2.014286939
	10	4.5	10-14	5354.047	3769.926	1584.121	1.886019992
	11	5	10-14	5354.831	3769.768	1585.063	1.887141517
	12	5.5	10-14	5324.196	3768.756	1555.44	1.851873018
	13	6	10-14	5432.686	3768.271	1664.415	1.981616281
	14	6.5	10-14	5437.632	3767.917	1669.715	1.987926346
	15	7	10-14	5445.906	3769.759	1676.147	1.995584145
	16	7.5	10-14	5494.248	3765.256	1728.992	2.058500252
	17	8	10-14	5500.475	3763.244	1737.231	2.068309427
	18	8.5	10-14	5572.514	3763.679	1808.835	2.153559591
	19	9	10-14	5636.547	3763.535	1873.012	2.229967331
	20	9.5	10-14	5565.680	3758.876	1806.804	2.151141526
	21	10	10-14	5578.624	3758.950	1819.674	2.166464268
Timelapse:	Frame:	Time (mins):	Z-slices (2 µm):	Annexin V signal (A.U.)	Background (A.U.)	Background subtraction	Fold-change in Annexin V signal
2022.05.04 e22c-Gal4,UAS-ch.Moe (+sytox+Annexin V+DMSO) wounded_2	1	0	10-14	4404.39	3749.255	655.13	1
cell 1	2	0.5	10-14	4523	3744.057	778.946	1.188994551
	3	1	10-14	4527.26	3740.348	786.907	1.201146337
	4	1.5	10-14	4535.77	3740.224	795.547	1.21433456
	5	2	10-14	4562.25	3736.297	825.949	1.260740616
	6	2.5	10-14	4554.86	3733.796	821.067	1.25328866
	7	3	10-14	4598.1	3735.577	862.524	1.316569231
	8	3.5	10-14	4590.06	3732.895	857.163	1.308386122
	9	4	10-14	4645.55	3734.566	910.979	1.39053165
	10	4.5	10-14	4585.8	3734.574	851.225	1.299322272
	11	5	10-14	4593.33	3732.795	860.537	1.313536245
	12	5.5	10-14	4580.18	3732.553	847.625	1.293827179
	13	6	10-14	4509.34	3727.564	781.774	1.193311251
	14	6.5	10-14	4685.09	3726.812	958.274	1.462723429
	15	7	10-14	4652	3725.355	926.647	1.414447514
	16	7.5	10-14	4687.57	3720.068	967.504	1.476812236
	17	8	10-14	4645.58	3721.610	923.972	1.410364355
	18	8.5	10-14	4672.94	3718.151	954.791	1.457406927
	19	9	10-14	4630.13	3723.219	906.907	1.38431609
	20	9.5	10-14	4663.98	3720.002	943.977	1.440900279
	21	10	10-14	4636.38	3720.808	915.569	1.397537893
Timelapse:	Frame:	Time (mins):	Z-slices (2 µm):	Annexin V signal (A.U.)	Background (A.U.)	Background subtraction	Fold-change in Annexin V signal
2022.05.04 e22c-Gal4,UAS-ch.Moe (+sytox+Annexin V+DMSO) wounded_2	1	0	10-14	4663.08	3749.255	913.825	1
cell 2	2	0.5	10-14	4959.04	3744.057	1214.983	1.329557629
	3	1	10-14	5002.27	3740.348	1261.92	1.380920855
	4	1.5	10-14	5242.37	3740.224	1502.15	1.643804886
	5	2	10-14	5373.63	3736.297	1637.337	1.791740213
	6	2.5	10-14	5370.12	3733.796	1636.32	1.790627308
	7	3	10-14	5310.69	3735.577	1575.108	1.723642929
	8	3.5	10-14	5467.63	3732.895	1734.739	1.89832736
	9	4	11-15	5506.05	3734.85	1771.195	1.938221213
	10	4.5	11-15	5377.97	3734.2	1643.773	1.798783137
	11	5	11-15	5953.8	3732.59	2221.209	2.430672175
	12	5.5	11-15	5539.05	3731.8	1807.246	1.977671874
	13	6	11-15	5716.03	3726.78	1989.244	2.176832545
	14	6.5	11-15	5758.19	3725.84	2032.348	2.224001313
	15	7	11-15	5846.02	3725.48	2120.536	2.320505567
	16	7.5	11-15	5697.66	3719.14	1978.522	2.165099445
	17	8	11-15	5856.91	3721.55	2135.356	2.336723114
	18	8.5	11-15	5694.64	3717.11	1977.532	2.164016086
	19	9	11-15	5776.77	3722.67	2054.101	2.247805652
	20	9.5	11-15	5918.52	3719.01	2199.51	2.406926928
	21	10	11-15	5682.92	3719.47	1963.444	2.148599568
Timelapse:	Frame:	Time (mins):	Z-slices (2 µm):	Annexin V signal (A.U.)	Background (A.U.)	Background subtraction	Fold-change in Annexin V signal
2022.05.04 e22c-Gal4,UAS-ch.Moe (+sytox+Annexin V+DMSO) wounded_2	1	0	10-14	4553.864	3749.255	804.609	1
cell 3	2	0.5	10-14	4844.098	3744.057	1100.041	1.367174615
	3	1	10-14	4994.279	3740.348	1253.931	1.558435215
	4	1.5	10-14	5226.289	3740.224	1486.065	1.846940564
	5	2	10-14	5140.910	3736.297	1404.613	1.745708785
	6	2.5	10-14	5044.780	3733.796	1310.984	1.629342948
	7	3	10-14	5202.970	3735.577	1467.393	1.823734261
	8	3.5	10-14	5078.237	3732.895	1345.342	1.672044434
	9	4	10-14	5076.731	3734.566	1342.165	1.668095932
	10	4.5	10-14	5044.934	3734.574	1310.36	1.628567416
	11	5	10-14	5087.041	3732.795	1354.246	1.683110679
	12	5.5	10-14	4970.685	3732.553	1238.132	1.538799591
	13	6	10-14	5013.017	3727.564	1285.453	1.597612008
	14	6.5	10-14	4871.379	3726.812	1144.567	1.422513295
	15	7	10-14	4950.836	3725.355	1225.481	1.523076426
	16	7.5	10-14	4891.317	3720.068	1171.249	1.455674744
	17	8	10-14	4815.173	3721.610	1093.563	1.3591235
	18	8.5	10-14	4772.193	3718.151	1054.042	1.310005232
	19	9	10-14	4709.486	3723.219	986.267	1.225771772
	20	9.5	10-14	4671.754	3720.002	951.752	1.18287516
	21	10	10-14	4668.863	3720.808	948.055	1.178280382
Timelapse:	Frame:	Time (mins):	Z-slices (2 µm):	Annexin V signal (A.U.)	Background (A.U.)	Background subtraction	Fold-change in Annexin V signal
2022.05.04 e22c-Gal4,UAS-ch.Moe (+sytox+Annexin V+DMSO) wounded_4	1	0	11-15	5513.578	4127.946	1385.632	1
Cell 1	2	0.5	11-15	6108.396	4120.625	1987.771	1.434559104
	3	1	11-15	6634.046	4117.171	2516.875	1.816409407
	4	1.5	11-15	6742.769	4111.124	2631.645	1.899238037
	5	2	11-15	7092.623	4108.585	2984.038	2.153557366
	6	2.5	11-15	7312.027	4106.011	3206.016	2.313757188
	7	3	11-15	7048.848	4100.801	2948.047	2.127582937
	8	3.5	11-15	7312.682	4098.201	3214.481	2.319866314
	9	4	12-16	7047.538	4097.739	2949.799	2.128847342
	10	4.5	12-16	7446.299	4087.94	3358.362	2.423704129
	11	5	12-16	7333.385	4086.48	3246.903	2.343265023
	12	5.5	12-16	7329.491	4082.78	3246.706	2.343122849
	13	6	12-16	7607.349	4084.53	3522.817	2.542390043
	14	6.5	12-16	7577.190	4082.15	3495.044	2.522346482
	15	7	12-16	7443.536	4078.25	3365.282	2.42869824
	16	7.5	12-16	7582.930	4074.24	3508.689	2.532193974
	17	8	12-16	7798.750	4073.8	3724.955	2.688271489
	18	8.5	12-16	7705.518	4067.78	3637.743	2.625331257
	19	9	12-16	7703.689	4063.53	3640.154	2.627071257
	20	9.5	12-16	7745.768	4062.53	3683.233	2.658161041
	21	10	12-16	7684.903	4060.57	3624.329	2.615650476
Timelapse:	Frame:	Time (mins):	Z-slices (2 µm):	Annexin V signal (A.U.)	Background (A.U.)	Background subtraction	Fold-change in Annexin V signal
2022.05.04 e22c-Gal4,UAS-ch.Moe (+sytox+Annexin V+DMSO) wounded_4	1	0	11-15	6311.48	4127.95	2183.54	1
Cell 2	2	0.5	11-15	7018.97	4120.62	2898.34	1.32736
	3	1	11-15	7597.26	4117.17	3480.09	1.59379
	4	1.5	11-15	8507.67	4111.12	4396.54	2.01349
	5	2	11-15	9033.66	4108.59	4925.08	2.25555
	6	2.5	11-15	8434.65	4106.01	4328.64	1.9824
	7	3	11-15	8944.85	4100.8	4844.05	2.21844
	8	3.5	11-15	8864.81	4098.2	4766.61	2.18297
	9	4	11-15	9266.68	4097.74	5168.94	2.36723
	10	4.5	11-15	7996.15	4094.02	3902.13	1.78707
	11	5	11-15	8128.5	4091.67	4036.83	1.84876
	12	5.5	11-15	8279.08	4089.09	4189.98	1.9189
	13	6	11-15	9141.84	4090.38	5051.46	2.31343
	14	6.5	11-15	9252	4088.31	5163.69	2.36483
	15	7	11-15	9568.76	4083.81	5484.96	2.51196
	16	7.5	11-15	10302.8	4080.1	6222.66	2.84981
	17	8	11-15	10312.2	4079.9	6232.28	2.85421
	18	8.5	11-15	9837.37	4073.8	5763.57	2.63956
	19	9	11-15	9891.73	4069.82	5821.9	2.66627
	20	9.5	11-15	9979.37	4068.44	5910.93	2.70704
	21	10	11-15	10001.7	4065.74	5935.93	2.71849
Timelapse:	Frame:	Time (mins):	Z-slices (2 µm):	Annexin V signal (A.U.)	Background (A.U.)	Background subtraction	Fold-change in Annexin V signal
2022.05.04 e22c-Gal4,UAS-ch.Moe (+sytox+Annexin V+DMSO) wounded_4	1	0	10-14	5218.98	4133.88	1085.09	1
Cell 3	2	0.5	10-14	5405.49	4126.82	1278.67	1.1784
	3	1	10-14	5465.14	4123.7	1341.43	1.23624
	4	1.5	10-14	5407.15	4117.78	1289.37	1.18826
	5	2	10-14	5582.25	4113.87	1468.38	1.35322
	6	2.5	10-14	5767.78	4112.94	1654.84	1.52507
	7	3	10-14	5875.69	4106.63	1769.06	1.63033
	8	3.5	10-14	5912.01	4104.39	1807.62	1.66586
	9	4	10-14	5951.11	4104.16	1846.94	1.70211
	10	4.5	10-14	5889.9	4100.21	1789.69	1.64934
	11	5	10-14	6079.83	4097.12	1982.71	1.82723
	12	5.5	10-14	6013.81	4094.82	1918.98	1.76849
	13	6	10-14	6333.52	4096.51	2237.01	2.06158
	14	6.5	10-14	6386.51	4095	2291.51	2.11181
	15	7	10-14	6585.18	4090.66	2494.52	2.2989
	16	7.5	10-14	6683.88	4086.24	2597.63	2.39392
	17	8	10-14	6808.45	4086.4	2722.05	2.50859
	18	8.5	10-14	6814.77	4080.68	2734.09	2.51968
	19	9	10-14	6910.76	4075.41	2835.35	2.613
	20	9.5	10-14	7012.38	4074.65	2937.74	2.70736
	21	10	10-14	7141.49	4071.56	3069.93	2.82918
Fer-1 wounds:
				5 Pixel line width
Timelapse:	Frame:	Time (mins):	Z-slices (2 µm):	Annexin V signal (A.U.)	Background (A.U.)	Background subtraction	Fold-change in Annexin V signal
2022.03.16 e22c-Gal4,UAS-ch.Moe (+sytox+Annexin V+Fer-1) wounded_1	1	0	8-12	5300.99	4473.42	827.57	1
cell 1	2	0.5	8-12	5167.14	4463.98	703.156	0.849663
	3	1	8-12	5152.44	4449.55	702.889	0.849341
	4	1.5	8-12	5096.86	4436.13	660.73	0.798398
	5	2	8-12	5112.8	4417.52	695.28	0.840146
	6	2.5	8-12	5028.28	4398.43	629.85	0.761084
	7	3	8-12	5319.38	4384.4	934.973	1.12978
	8	3.5	8-12	5012.73	4364.73	647.998	0.783013
	9	4	8-12	4937.23	4350.42	586.812	0.709078
	10	4.5	8-12	4916.95	4333.94	583.013	0.704488
	11	5	8-12	4925.76	4321.86	603.896	0.729722
	12	5.5	8-12	4882.04	4307.84	574.206	0.693846
	13	6	8-12	4890.23	4294.26	595.968	0.720142
	14	6.5	8-12	4819.92	4280.47	539.447	0.651845
	15	7	7-11	4812.69	4269.89	542.798	0.655894
	16	7.5	7-11	4754.34	4253.09	501.255	0.605695
	17	8	6-10	4734.812	4247.68	487.135	0.588633
	18	8.5	6-10	4712.600	4234.06	478.539	0.578246
	19	9	6-10	4701.456	4219.5	481.959	0.582379
	20	9.5	6-10	4674.146	4204.19	469.96	0.567879
	21	10	6-10	4672.729	4187.29	485.443	0.586588
Timelapse:	Frame:	Time (mins):	Z-slices (2 µm):	Annexin V signal (A.U.)	Background (A.U.)	Background subtraction	Fold-change in Annexin V signal
2022.03.16 e22c-Gal4,UAS-ch.Moe (+sytox+Annexin V+Fer-1) wounded_1	1	0	6-10	5275.71	4505.1	770.61	1
cell 2	2	0.5	6-10	5123.25	4494.97	628.276	0.815297
	3	1	6-10	5046.06	4479.08	566.981	0.735756
	4	1.5	6-10	5032.51	4465.18	567.337	0.736218
	5	2	6-10	5031.77	4446.52	585.246	0.759458
	6	2.5	6-10	5000.71	4427.34	573.37	0.744047
	7	3	6-10	4974.5	4413.05	561.455	0.728585
	8	3.5	6-10	4989.43	4391.57	597.86	0.775827
	9	4	6-10	4891.43	4378.48	512.947	0.665638
	10	4.5	6-10	4901.4	4361.18	540.222	0.701032
	11	5	6-10	4866.82	4347.75	519.072	0.673586
	12	5.5	6-10	4853.85	4334.01	519.836	0.674577
	13	6	6-10	4828.86	4319.69	509.172	0.660739
	14	6.5	6-10	4796.33	4305.96	490.368	0.636337
	15	7	6-10	4789.78	4288.63	501.152	0.650332
	16	7.5	6-10	4736.02	4272.09	463.934	0.602035
	17	8	6-10	4716.28	4259.65	456.632	0.592559
	18	8.5	6-10	4676.77	4246.15	430.623	0.558808
	19	9	6-10	4668.9	4231.86	437.045	0.567142
	20	9.5	6-10	4641.1	4216.13	424.976	0.55148
	21	10	6-10	4619.69	4199.54	420.15	0.545217
Timelapse:	Frame:	Time (mins):	Z-slices (2 µm):	Annexin V signal (A.U.)	Background (A.U.)	Background subtraction	Fold-change in Annexin V signal
2022.03.16 e22c-Gal4,UAS-ch.Moe (+sytox+Annexin V+Fer-1) wounded_1	1	0	8-12	5790.87	4473.42	1317.45	1
cell 3	2	0.5	8-12	5485.95	4463.98	1021.96	0.775714
	3	1	8-12	5369.71	4449.55	920.162	0.698442
	4	1.5	8-12	5318.11	4436.13	881.982	0.669461
	5	2	8-12	5411.34	4417.52	993.819	0.75435
	6	2.5	8-12	5855.32	4398.43	1456.89	1.10584
	7	3	8-12	5589.48	4384.4	1205.08	0.914706
	8	3.5	8-12	5185.47	4364.73	820.743	0.622978
	9	4	8-12	5146.9	4350.42	796.477	0.60456
	10	4.5	8-12	5184.47	4333.94	850.537	0.645593
	11	5	8-12	5210.78	4321.86	888.921	0.674728
	12	5.5	8-12	5115.77	4307.84	807.931	0.613254
	13	6	8-12	5048.2	4294.26	753.937	0.57227
	14	6.5	8-12	4888.04	4280.47	607.563	0.461166
	15	7	8-12	4966.68	4263.47	703.213	0.533768
	16	7.5	8-12	5011.46	4247.32	764.14	0.580014
	17	8	8-12	4892.56	4234.31	658.249	0.499639
	18	8.5	8-12	4825.94	4220.27	605.67	0.459729
	19	9	8-12	4788.13	4207.62	580.51	0.440632
	20	9.5	8-12	4783.63	4190.78	592.856	0.450003
	21	10	8-12	4793.48	4175.78	617.699	0.46886
Timelapse:	Frame:	Time (mins):	Z-slices (2 µm):	Annexin V signal (A.U.)	Background (A.U.)	Background subtraction	Fold-change in Annexin V signal
2022.03.16 e22c-Gal4,UAS-ch.Moe (+sytox+Annexin V+Fer-1) wounded_2	1	0	8-12	5436.62	4037.41	1399.21	1
cell 1	2	0.5	8-12	5037.88	4037.52	1000.36	0.714944
	3	1	8-12	5092.21	4033.16	1059.06	0.756897
	4	1.5	8-12	5036.21	4026.16	1010.06	0.721876
	5	2	8-12	5075.99	4026.15	1049.84	0.750312
	6	2.5	8-12	4869.23	4023.35	845.88	0.604542
	7	3	8-12	4824.8	4013.08	811.728	0.580133
	8	3.5	8-12	4835.77	4010.28	825.489	0.589968
	9	4	8-12	4825.21	4006.14	819.078	0.585386
	10	4.5	8-12	4791.08	4001.86	789.223	0.564049
	11	5	8-12	4789.2	4001.23	787.968	0.563152
	12	5.5	8-12	4791.35	4007.36	783.988	0.560308
	13	6	8-12	4824.85	4014.97	809.87	0.578806
	14	6.5	8-12	4837.36	4053.23	784.133	0.560412
	15	7	8-12	4880.28	4077.36	802.922	0.57384
	16	7.5	8-12	4837.83	4059.76	778.074	0.556081
	17	8	8-12	4829.94	4034.02	795.928	0.568841
	18	8.5	8-12	4858.71	4019.82	838.893	0.599548
	19	9	8-12	4794.54	4027.58	766.959	0.548138
	20	9.5	8-12	4806.69	4025.31	781.384	0.558447
	21	10	8-12	4776.82	4018.36	758.456	0.542061
Timelapse:	Frame:	Time (mins):	Z-slices (2 µm):	Annexin V signal (A.U.)	Background (A.U.)	Background subtraction	Fold-change in Annexin V signal
2022.03.16 e22c-Gal4,UAS-ch.Moe (+sytox+Annexin V+Fer-1) wounded_2	1	0	8-12	5564.550	4037.41	1527.14	1
cell 2	2	0.5	8-12	5658.537	4037.52	1621.02	1.06147
	3	1	8-12	5620.095	4033.16	1586.94	1.03916
	4	1.5	8-12	5399.222	4026.16	1373.07	0.899109
	5	2	8-12	5391.695	4026.15	1365.54	0.894184
	6	2.5	8-12	5502.532	4023.35	1479.19	0.968599
	7	3	8-12	5219.849	4013.08	1206.77	0.790218
	8	3.5	8-12	5189.624	4010.28	1179.34	0.772257
	9	4	8-12	5306.724	4006.14	1300.59	0.85165
	10	4.5	8-12	5303.316	4001.86	1301.46	0.852219
	11	5	8-12	5082.919	4001.23	1081.69	0.708309
	12	5.5	8-12	5072.528	4007.36	1065.16	0.697489
	13	6	8-12	5034.025	4014.97	1019.05	0.667293
	14	6.5	8-12	5024.498	4053.23	971.27	0.636006
	15	7	8-12	5034.011	4077.36	956.653	0.626434
	16	7.5	8-12	5075.840	4059.76	1016.08	0.665351
	17	8	8-12	4937.657	4034.02	903.641	0.591721
	18	8.5	8-12	4934.002	4019.82	914.186	0.598626
	19	9	8-12	4908.980	4027.58	881.401	0.577158
	20	9.5	8-12	4931.963	4025.31	906.653	0.593693
	21	10	8-12	4901.248	4018.36	882.883	0.578128
Timelapse:	Frame:	Time (mins):	Z-slices (2 µm):	Annexin V signal (A.U.)	Background (A.U.)	Background subtraction	Fold-change in Annexin V signal
2022.03.16 e22c-Gal4,UAS-ch.Moe (+sytox+Annexin V+Fer-1) wounded_2	1	0	8-12	5361.48	4037.41	1324.07	1
cell 3	2	0.5	8-12	5144.15	4037.52	1106.63	0.835781
	3	1	8-12	5148.24	4033.16	1115.09	0.842167
	4	1.5	8-12	5091.42	4026.16	1065.27	0.804542
	5	2	8-12	5047.08	4026.15	1020.93	0.771053
	6	2.5	8-12	5093.24	4023.35	1069.9	0.808038
	7	3	8-12	4939	4013.08	925.924	0.699303
	8	3.5	8-12	4968.4	4010.28	958.124	0.723622
	9	4	8-12	4901.08	4006.14	894.941	0.675903
	10	4.5	8-12	4969.21	4001.86	967.352	0.730591
	11	5	8-12	4862.99	4001.23	861.754	0.650839
	12	5.5	8-12	4954.17	4007.36	946.803	0.715072
	13	6	8-12	4799.66	4014.97	784.683	0.592631
	14	6.5	8-12	4783.96	4053.23	730.732	0.551884
	15	7	8-12	4824.1	4077.36	746.744	0.563978
	16	7.5	8-12	4829.48	4059.76	769.723	0.581332
	17	8	8-12	4777.75	4034.02	743.738	0.561707
	18	8.5	8-12	4789.05	4019.82	769.23	0.58096
	19	9	8-12	4736.01	4027.58	708.435	0.535045
	20	9.5	8-12	4748.31	4025.31	723	0.546045
	21	10	8-12	4779.59	4018.36	761.227	0.574916
Timelapse:	Frame:	Time (mins):	Z-slices (2 µm):	Annexin V signal (A.U.)	Background (A.U.)	Background subtraction	Fold-change in Annexin V signal
2022.03.17 e22c-Gal4,UAS-ch.Moe (+sytox+Annexin V+Fer-1) wounded_1	1	0	9-13	4440.687	3793.076	647.611	1
cell 1	2	0.5	9-13	4436.722	3793.259	643.463	0.993595
	3	1	9-13	4397.415	3792.867	604.548	0.933505
	4	1.5	9-13	4419.523	3790.743	628.78	0.970922
	5	2	9-13	4452.206	3790.698	661.508	1.02146
	6	2.5	10-14	4590.142	3784.740	805.402	1.24365
	7	3	10-14	4711.292	3784.324	926.968	1.43137
	8	3.5	10-14	4927.384	3784.258	1143.13	1.76514
	9	4	10-14	4951.835	3776.167	1175.67	1.81539
	10	4.5	10-14	4613.865	3776.884	836.981	1.29241
	11	5	10-14	4695.010	3773.660	921.35	1.42269
	12	5.5	10-14	4806.776	3770.598	1036.18	1.6
	13	6	10-14	4643.907	3765.431	878.476	1.35649
	14	6.5	10-14	4712.439	3763.181	949.258	1.46578
	15	7	10-14	4712.275	3762.544	949.731	1.46651
	16	7.5	10-14	4702.146	3756.915	945.231	1.45957
	17	8	10-14	4641.964	3755.473	886.491	1.36886
	18	8.5	10-14	4523.463	3751.985	771.478	1.19127
	19	9	10-14	4583.253	3748.400	834.853	1.28913
	20	9.5	10-14	4584.643	3747.857	836.786	1.29211
	21	10	10-14	4478.667	3741.914	736.753	1.13765
Timelapse:	Frame:	Time (mins):	Z-slices (2 µm):	Annexin V signal (A.U.)	Background (A.U.)	Background subtraction	Fold-change in Annexin V signal
2022.03.17 e22c-Gal4,UAS-ch.Moe (+sytox+Annexin V+Fer-1) wounded_1	1	0	9-13	4500.348	3793.076	707.272	1
cell 2	2	0.5	9-13	4448.286	3793.259	655.027	0.926132
	3	1	9-13	4478.266	3792.867	685.399	0.969074
	4	1.5	9-13	4499.273	3790.743	708.53	1.00178
	5	2	9-13	4526.468	3790.698	735.77	1.04029
	6	2.5	10-14	4608.329	3784.740	823.589	1.16446
	7	3	10-14	4739.939	3784.324	955.615	1.35113
	8	3.5	10-14	4690.823	3784.258	906.565	1.28178
	9	4	10-14	4738.190	3776.167	962.023	1.36019
	10	4.5	10-14	4787.511	3776.884	1010.63	1.42891
	11	5	10-14	4698.630	3773.660	924.97	1.3078
	12	5.5	10-14	4747.490	3770.598	976.892	1.38121
	13	6	10-14	4576.727	3765.431	811.296	1.14708
	14	6.5	10-14	4653.270	3763.181	890.089	1.25848
	15	7	10-14	4600.652	3762.544	838.108	1.18499
	16	7.5	10-14	4665.699	3756.915	908.784	1.28491
	17	8	10-14	4651.586	3755.473	896.113	1.267
	18	8.5	10-14	4558.297	3751.985	806.312	1.14003
	19	9	10-14	4607.988	3748.400	859.588	1.21536
	20	9.5	10-14	4574.330	3747.857	826.473	1.16854
	21	10	10-14	4507.611	3741.914	765.697	1.08261
Timelapse:	Frame:	Time (mins):	Z-slices (2 µm):	Annexin V signal (A.U.)	Background (A.U.)	Background subtraction	Fold-change in Annexin V signal
2022.03.17 e22c-Gal4,UAS-ch.Moe (+sytox+Annexin V+Fer-1) wounded_1	1	0	10-14	4522.89	3790.85	732.041	1
cell 3	2	0.5	10-14	4512.14	3791.2	720.941	0.984837
	3	1	9-13	4491.83	3792.87	698.962	0.954813
	4	1.5	8-12	4480.42	3792.44	687.974	0.939803
	5	2	7-11	4482.13	3794.14	687.999	0.939837
	6	2.5	7-11	4447.63	3789.36	658.269	0.899224
	7	3	7-11	4482.37	3791.28	691.09	0.944059
	8	3.5	7-11	4473.91	3789.65	684.261	0.93473
	9	4	8-12	4460.51	3780.83	679.68	0.928473
	10	4.5	8-12	4485.44	3780.64	704.799	0.962786
	11	5	8-12	4451.55	3777.72	673.831	0.920483
	12	5.5	8-12	4439.72	3773.85	665.871	0.909609
	13	6	8-12	4416.56	3768.76	647.8	0.884923
	14	6.5	8-12	4394.7	3768.2	626.496	0.855821
	15	7	8-12	4514.61	3765.86	748.749	1.02282
	16	7.5	8-12	4504.38	3761.3	743.073	1.01507
	17	8	8-12	4514.71	3758.98	755.726	1.03235
	18	8.5	8-12	4551.15	3755.67	795.476	1.08665
	19	9	8-12	4488.09	3752.57	735.527	1.00476
	20	9.5	8-12	4383.72	3751.34	632.379	0.863857
	21	10	8-12	4308.26	3745.23	563.031	0.769125
Timelapse:	Frame:	Time (mins):	Z-slices (2 µm):	Annexin V signal (A.U.)	Background (A.U.)	Background subtraction	Fold-change in Annexin V signal
2022.03.17 e22c-Gal4,UAS-ch.Moe (+sytox+Annexin V+Fer-1) wounded_2	1	0	11-15	5528.1	4199.18	1328.92	1
cell 1	2	0.5	11-15	5598.65	4198.05	1400.59	1.05394
	3	1	11-15	5623.32	4195.88	1427.44	1.07414
	4	1.5	11-15	5629.05	4196.08	1432.97	1.0783
	5	2	11-15	5741.13	4187.54	1553.59	1.16907
	6	2.5	11-15	5740.55	4181.78	1558.77	1.17296
	7	3	11-15	5786.47	4184.59	1601.88	1.2054
	8	3.5	11-15	5817.66	4180.16	1637.49	1.2322
	9	4	11-15	5802.28	4178.65	1623.63	1.22177
	10	4.5	11-15	5834.49	4174.11	1660.38	1.24943
	11	5	11-15	5742.03	4169.28	1572.74	1.18348
	12	5.5	11-15	5751.4	4169.17	1582.23	1.19062
	13	6	11-15	5793.34	4168.92	1624.42	1.22237
	14	6.5	11-15	5751.2	4164.73	1586.47	1.1938
	15	7	11-15	5915.9	4163.07	1752.83	1.31899
	16	7.5	11-15	5840.3	4158.27	1682.02	1.26571
	17	8	11-15	5936.08	4154.42	1781.66	1.34069
	18	8.5	11-15	5880.83	4153.27	1727.57	1.29998
	19	9	11-15	5839.17	4149.66	1689.51	1.27134
	20	9.5	11-15	5833.5	4146.07	1687.43	1.26978
	21	10	11-15	5780.11	4142.44	1637.67	1.23234
Timelapse:	Frame:	Time (mins):	Z-slices (2 µm):	Annexin V signal (A.U.)	Background (A.U.)	Background subtraction	Fold-change in Annexin V signal
2022.03.17 e22c-Gal4,UAS-ch.Moe (+sytox+Annexin V+Fer-1) wounded_2	1	0	10-14	4837.12	4207.98	629.138	1
cell 2	2	0.5	10-14	4804.8	4206.25	598.557	0.951392
	3	1	10-14	4867.17	4203.19	663.985	1.05539
	4	1.5	10-14	4932.14	4203.67	728.477	1.1579
	5	2	10-14	5221.84	4196.14	1025.7	1.63033
	6	2.5	10-14	5123.91	4190.1	933.807	1.48426
	7	3	10-14	5046.62	4192.87	853.749	1.35701
	8	3.5	10-14	5151.43	4189.04	962.389	1.52969
	9	4	10-14	4972.98	4186.76	786.219	1.24968
	10	4.5	10-14	4949.83	4182.6	767.234	1.2195
	11	5	10-14	4892.18	4177.96	714.221	1.13524
	12	5.5	10-14	4890.3	4177.61	712.691	1.13281
	13	6	10-14	4905.33	4176.23	729.099	1.15889
	14	6.5	10-14	4863.34	4172.39	690.949	1.09825
	15	7	10-14	4858.68	4171.09	687.586	1.0929
	16	7.5	10-14	4886.97	4166.33	720.645	1.14545
	17	8	10-14	4854.23	4163.17	691.055	1.09842
	18	8.5	10-14	4766.02	4161.77	604.248	0.960438
	19	9	10-14	4817.64	4157.44	660.195	1.04936
	20	9.5	10-14	4725.36	4153.54	571.815	0.908886
	21	10	10-14	4687.16	4150.11	537.051	0.85363
Timelapse:	Frame:	Time (mins):	Z-slices (2 µm):	Annexin V signal (A.U.)	Background (A.U.)	Background subtraction	Fold-change in Annexin V signal
2022.03.17 e22c-Gal4,UAS-ch.Moe (+sytox+Annexin V+Fer-1) wounded_2	1	0	11-15	5128.476	4199.18	929.296	1
cell 3	2	0.5	11-15	4943.174	4198.05	745.123	0.801814
	3	1	11-15	4857.591	4195.88	661.713	0.712058
	4	1.5	11-15	4931.557	4196.08	735.478	0.791436
	5	2	11-15	4882.258	4187.54	694.717	0.747573
	6	2.5	11-15	4948.705	4181.78	766.924	0.825274
	7	3	11-15	4938.043	4184.59	753.453	0.810778
	8	3.5	11-15	4911.946	4180.16	731.784	0.787461
	9	4	11-15	4929.000	4178.65	750.349	0.807438
	10	4.5	11-15	4942.522	4174.11	768.416	0.82688
	11	5	11-15	5030.925	4169.28	861.641	0.927198
	12	5.5	11-15	4995.353	4169.17	826.182	0.889041
	13	6	11-15	5079.429	4168.92	910.509	0.979784
	14	6.5	11-15	5108.731	4164.73	943.996	1.01582
	15	7	11-15	5006.380	4163.07	843.311	0.907473
	16	7.5	11-15	5014.940	4158.27	856.67	0.921848
	17	8	11-15	4983.787	4154.42	829.367	0.892468
	18	8.5	11-15	4994.042	4153.27	840.776	0.904745
	19	9	11-15	4995.130	4149.66	845.467	0.909793
	20	9.5	11-15	4978.580	4146.07	832.507	0.895847
	21	10	11-15	4952.140	4142.44	809.701	0.871306
Timelapse:	Frame:	Time (mins):	Z-slices (2 µm):	Annexin V signal (A.U.)	Background (A.U.)	Background subtraction	Fold-change in Annexin V signal
2022.03.23 e22c-Gal4,UAS-ch.Moe (+sytox+Annexin V+Fer-1) wounded_1	1	0	11-15	4660.563	4081.168	579.395	1
cell 1	2	0.5	11-15	4662.695	4072.388	590.307	1.01883
	3	1	11-15	4837.148	4067.078	770.07	1.32909
	4	1.5	11-15	4689.932	4064.878	625.054	1.0788
	5	2	11-15	4796.437	4062.166	734.271	1.26731
	6	2.5	11-15	5047.006	4053.704	993.302	1.71438
	7	3	11-15	4810.048	4047.690	762.358	1.31578
	8	3.5	11-15	4932.740	4048.926	883.814	1.52541
	9	4	11-15	4834.885	4042.362	792.523	1.36785
	10	4.5	11-15	4702.683	4031.604	671.079	1.15824
	11	5	11-15	4771.052	4025.950	745.102	1.286
	12	5.5	11-15	4705.608	4022.360	683.248	1.17924
	13	6	11-15	4703.436	4014.682	688.754	1.18875
	14	6.5	11-15	4635.640	4010.816	624.824	1.07841
	15	7	11-15	4630.463	4013.714	616.749	1.06447
	16	7.5	11-15	4623.150	4014.578	608.572	1.05036
	17	8	11-15	4620.665	4013.627	607.038	1.04771
	18	8.5	11-15	4640.582	4008.235	632.347	1.09139
	19	9	11-15	4739.166	4000.237	738.929	1.27535
	20	9.5	11-15	4656.025	3993.866	662.159	1.14285
	21	10	11-15	4587.644	3990.893	596.751	1.02996
Timelapse:	Frame:	Time (mins):	Z-slices (2 µm):	Annexin V signal (A.U.)	Background (A.U.)	Background subtraction	Fold-change in Annexin V signal
2022.03.23 e22c-Gal4,UAS-ch.Moe (+sytox+Annexin V+Fer-1) wounded_1	1	0	10-14	4737.99	4087.39	650.596	1
cell 2	2	0.5	10-14	4661.47	4077.28	584.189	0.897929
	3	1	10-14	4639.68	4072.46	567.214	0.871838
	4	1.5	10-14	4613.84	4070.09	543.745	0.835764
	5	2	10-14	4638.89	4066.5	572.396	0.879803
	6	2.5	10-14	4670.87	4058.94	611.928	0.940565
	7	3	10-14	4645.47	4053.39	592.074	0.910049
	8	3.5	10-14	4659.7	4054.08	605.624	0.930876
	9	4	10-14	4632.63	4047.98	584.651	0.898639
	10	4.5	10-14	4629.12	4036.63	592.485	0.91068
	11	5	10-14	4624.17	4031.36	592.811	0.911181
	12	5.5	10-14	4635.24	4027.26	607.979	0.934495
	13	6	10-14	4602.77	4019.96	582.805	0.895802
	14	6.5	10-14	4644.96	4015.75	629.209	0.967127
	15	7	10-14	4609.83	4018.13	591.703	0.909478
	16	7.5	10-14	4602.88	4019.22	583.662	0.897119
	17	8	10-14	4599.51	4018.99	580.514	0.89228
	18	8.5	10-14	4584.69	4012.45	572.239	0.879561
	19	9	10-14	4569.57	4004.85	564.726	0.868013
	20	9.5	10-14	4538.12	3998.64	539.481	0.82921
	21	10	10-14	4584.89	3995.68	589.213	0.905651
Timelapse:	Frame:	Time (mins):	Z-slices (2 µm):	Annexin V signal (A.U.)	Background (A.U.)	Background subtraction	Fold-change in Annexin V signal
2022.03.23 e22c-Gal4,UAS-ch.Moe (+sytox+Annexin V+Fer-1) wounded_1	1	0	8-12	4524.25	4099.11	425.141	1
cell 3	2	0.5	8-12	4550.3	4088.8	461.505	1.08553
	3	1	8-12	4508.45	4084.28	424.17	0.997716
	4	1.5	8-12	4537.04	4080.26	456.777	1.07441
	5	2	8-12	4536.79	4076.09	460.698	1.08364
	6	2.5	8-12	4629.34	4069.94	559.401	1.3158
	7	3	8-12	4543.21	4064.97	478.243	1.1249
	8	3.5	8-12	4672.76	4065.11	607.647	1.42928
	9	4	8-12	4768.22	4059.74	708.48	1.66646
	10	4.5	8-12	4759.56	4048.29	711.263	1.673
	11	5	8-12	4719.05	4042.32	676.73	1.59178
	12	5.5	8-12	4785.47	4036.91	748.567	1.76075
	13	6	8-12	4732.96	4030.25	702.715	1.6529
	14	6.5	8-12	4804.01	4025.83	778.181	1.83041
	15	7	8-12	4750.9	4028.5	722.403	1.69921
	16	7.5	8-12	4879.32	4030.27	849.051	1.9971
	17	8	8-12	4767.66	4028.84	738.824	1.73783
	18	8.5	8-12	4917.41	4021.86	895.545	2.10647
	19	9	8-12	4775.73	4013.77	761.958	1.79225
	20	9.5	8-12	4704.41	4007.51	696.901	1.63922
	21	10	8-12	4771.68	4006.27	765.411	1.80037
Timelapse:	Frame:	Time (mins):	Z-slices (2 µm):	Annexin V signal (A.U.)	Background (A.U.)	Background subtraction	Fold-change in Annexin V signal
2022.03.23 e22c-Gal4,UAS-ch.Moe (+sytox+Annexin V+Fer-1) wounded_2	1	0	11-15	4204.73	3847.78	356.951	1
cell 1	2	0.5	11-15	4224.85	3837.29	387.563	1.08576
	3	1	11-15	4232.19	3826.64	405.548	1.13614
	4	1.5	11-15	4276.72	3814.11	462.61	1.296
	5	2	11-15	4329.11	3804.13	524.984	1.47075
	6	2.5	11-15	4420.93	3797.19	623.738	1.74741
	7	3	11-15	4459.64	3791.93	667.711	1.8706
	8	3.5	11-15	4432.48	3796.21	636.265	1.7825
	9	4	11-15	4457.46	3801.77	655.689	1.83692
	10	4.5	11-15	4461.48	3796.13	665.345	1.86397
	11	5	11-15	4506.24	3798.02	708.215	1.98407
	12	5.5	11-15	4489.44	3798.82	690.629	1.9348
	13	6	11-15	4493.4	3793.46	699.942	1.96089
	14	6.5	11-15	4601.37	3793.1	808.271	2.26438
	15	7	11-15	4586.85	3782.39	804.464	2.25371
	16	7.5	11-15	4807.51	3774.81	1032.7	2.89311
	17	8	11-15	4687.61	3768.34	919.276	2.57536
	18	8.5	11-15	4966.62	3764.61	1202.01	3.36742
	19	9	11-15	4793.84	3762.26	1031.58	2.88997
	20	9.5	11-15	4839.68	3760.46	1079.22	3.02343
	21	10	11-15	4826.89	3754.91	1071.98	3.00315
Timelapse:	Frame:	Time (mins):	Z-slices (2 µm):	Annexin V signal (A.U.)	Background (A.U.)	Background subtraction	Fold-change in Annexin V signal
2022.03.23 e22c-Gal4,UAS-ch.Moe (+sytox+Annexin V+Fer-1) wounded_2	1	0	11-15	4466.133	3847.78	618.349	1
cell 2	2	0.5	11-15	4402.467	3837.29	565.176	0.914008
	3	1	11-15	4566.568	3826.64	739.929	1.19662
	4	1.5	11-15	4687.798	3814.11	873.691	1.41294
	5	2	11-15	4815.059	3804.13	1010.93	1.63488
	6	2.5	11-15	4942.213	3797.19	1145.02	1.85174
	7	3	11-15	4946.502	3791.93	1154.57	1.86718
	8	3.5	11-15	5080.111	3796.21	1283.9	2.07634
	9	4	11-15	5113.177	3801.77	1311.41	2.12082
	10	4.5	11-15	5040.958	3796.13	1244.82	2.01314
	11	5	11-15	5099.804	3798.02	1301.78	2.10525
	12	5.5	11-15	5257.446	3798.82	1458.63	2.35891
	13	6	11-15	5162.087	3793.46	1368.63	2.21336
	14	6.5	11-15	5398.224	3793.1	1605.12	2.59582
	15	7	11-15	5304.244	3782.39	1521.85	2.46116
	16	7.5	11-15	5264.954	3774.81	1490.15	2.40988
	17	8	11-15	5283.342	3768.34	1515.01	2.45008
	18	8.5	11-15	5295.066	3764.61	1530.45	2.47506
	19	9	11-15	5485.883	3762.26	1723.62	2.78746
	20	9.5	11-15	5495.338	3760.46	1734.88	2.80566
	21	10	11-15	5578.299	3754.91	1823.39	2.9488
Timelapse:	Frame:	Time (mins):	Z-slices (2 µm):	Annexin V signal (A.U.)	Background (A.U.)	Background subtraction	Fold-change in Annexin V signal
2022.03.23 e22c-Gal4,UAS-ch.Moe (+sytox+Annexin V+Fer-1) wounded_2	1	0	11-15	4256.619	3847.78	408.835	1
cell 3	2	0.5	11-15	4295.441	3837.29	458.15	1.12062
	3	1	11-15	4346.006	3826.64	519.367	1.27036
	4	1.5	11-15	4506.988	3814.11	692.881	1.69477
	5	2	11-15	4639.352	3804.13	835.221	2.04293
	6	2.5	11-15	4723.341	3797.19	926.147	2.26533
	7	3	11-15	4612.333	3791.93	820.4	2.00668
	8	3.5	11-15	4621.528	3796.21	825.317	2.0187
	9	4	11-15	4715.466	3801.77	913.695	2.23487
	10	4.5	11-15	4913.438	3796.13	1117.31	2.7329
	11	5	11-15	4921.294	3798.02	1123.27	2.74749
	12	5.5	11-15	5048.321	3798.82	1249.51	3.05626
	13	6	11-15	5017.540	3793.46	1224.08	2.99408
	14	6.5	11-15	5113.309	3793.1	1320.21	3.2292
	15	7	11-15	5132.157	3782.39	1349.77	3.30149
	16	7.5	11-15	5007.404	3774.81	1232.6	3.0149
	17	8	11-15	5224.711	3768.34	1456.38	3.56226
	18	8.5	11-15	5422.096	3764.61	1657.48	4.05416
	19	9	11-15	5406.834	3762.26	1644.57	4.02259
	20	9.5	11-15	5358.888	3760.46	1598.43	3.90971
	21	10	11-15	5105.856	3754.91	1350.95	3.30438
Timelapse:	Frame:	Time (mins):	Z-slices (2 µm):	Annexin V signal (A.U.)	Background (A.U.)	Background subtraction	Fold-change in Annexin V signal
2022.05.05 e22c-Gal4,UAS-ch.Moe (+sytox+Annexin V+Fer-1) wounded_1	1	0	10-14	3966.196	3655.77	310.43	1
cell 1	2	0.5	10-14	3987.120	3652.78	334.335	1.07701
	3	1	10-14	3983.360	3650.84	332.525	1.07118
	4	1.5	10-14	4001.169	3651.8	349.368	1.12543
	5	2	10-14	4017.349	3651.2	366.149	1.17949
	6	2.5	10-14	4015.749	3649.88	365.871	1.17859
	7	3	10-14	4017.437	3647.61	369.829	1.19134
	8	3.5	10-14	4011.447	3647.61	363.84	1.17205
	9	4	10-14	4010.498	3643.81	366.692	1.18124
	10	4.5	10-14	4008.302	3641.83	366.47	1.18052
	11	5	10-14	3997.776	3636.72	361.06	1.1631
	12	5.5	10-14	4005.421	3637.01	368.409	1.18677
	13	6	10-14	4015.194	3639.19	376.001	1.21123
	14	6.5	10-14	4005.891	3634.91	370.979	1.19505
	15	7	10-14	4009.432	3632.12	377.307	1.21543
	16	7.5	10-14	4016.983	3627.68	389.308	1.25409
	17	8	10-14	4004.266	3627.97	376.297	1.21218
	18	8.5	10-14	3986.337	3625.86	360.478	1.16122
	19	9	10-14	3987.390	3627.16	360.229	1.16042
	20	9.5	10-14	3988.712	3629.6	359.11	1.15681
	21	10	10-14	3981.680	3624.56	357.119	1.1504
Timelapse:	Frame:	Time (mins):	Z-slices (2 µm):	Annexin V signal (A.U.)	Background (A.U.)	Background subtraction	Fold-change in Annexin V signal
2022.05.05 e22c-Gal4,UAS-ch.Moe (+sytox+Annexin V+Fer-1) wounded_1	1	0	10-14	3958.09	3655.77	302.32	1
cell 2	2	0.5	10-14	3981.3	3652.78	328.51	1.08663
	3	1	10-14	3982.1	3650.84	331.268	1.09575
	4	1.5	10-14	3992.68	3651.8	340.884	1.12756
	5	2	10-14	4004.06	3651.2	352.864	1.16719
	6	2.5	10-14	4010.7	3649.88	360.82	1.1935
	7	3	10-14	4000.71	3647.61	353.104	1.16798
	8	3.5	10-14	4009.9	3647.61	362.294	1.19838
	9	4	10-14	4003.18	3643.81	359.369	1.1887
	10	4.5	11-15	4021.03	3640.57	380.455	1.25845
	11	5	11-15	4012.95	3636.42	376.536	1.24549
	12	5.5	11-15	4006.7	3636.07	370.626	1.22594
	13	6	11-15	4003.86	3638.42	365.443	1.2088
	14	6.5	11-15	4004.78	3634.79	369.99	1.22384
	15	7	11-15	4008.64	3630.65	377.981	1.25027
	16	7.5	11-15	4014.26	3628.06	386.197	1.27744
	17	8	11-15	4002.97	3626.64	376.331	1.24481
	18	8.5	11-15	3993.03	3626.09	366.934	1.21373
	19	9	11-15	3983.78	3625.13	358.653	1.18634
	20	9.5	11-15	3986.58	3629.11	357.475	1.18244
	21	10	11-15	3983.07	3624.2	358.879	1.18708
Timelapse:	Frame:	Time (mins):	Z-slices (2 µm):	Annexin V signal (A.U.)	Background (A.U.)	Background subtraction	Fold-change in Annexin V signal
2022.05.05 e22c-Gal4,UAS-ch.Moe (+sytox+Annexin V+Fer-1) wounded_1	1	0	11-15	3995.691	3655.49	340.204	1
cell 3	2	0.5	11-15	3983.328	3650.53	332.795	0.978222
	3	1	11-15	4016.822	3649.91	366.907	1.07849
	4	1.5	11-15	4020.363	3650.94	369.42	1.08588
	5	2	11-15	4016.775	3650.76	366.019	1.07588
	6	2.5	11-15	4035.374	3650.11	385.261	1.13244
	7	3	11-15	4122.695	3647.85	474.843	1.39576
	8	3.5	11-15	4039.275	3647.24	392.032	1.15234
	9	4	11-15	4029.400	3643.35	386.049	1.13476
	10	4.5	11-15	4043.190	3640.57	402.615	1.18345
	11	5	11-15	4490.371	3636.42	853.954	2.51012
	12	5.5	11-15	4711.427	3636.07	1075.35	3.16091
	13	6	11-15	4252.275	3638.42	613.857	1.80438
	14	6.5	11-15	4723.626	3634.79	1088.83	3.20053
	15	7	11-15	4153.656	3630.65	523.002	1.53732
	16	7.5	11-15	4355.272	3628.06	727.209	2.13757
	17	8	11-15	4282.014	3626.64	655.372	1.92641
	18	8.5	11-15	4525.312	3626.09	899.218	2.64317
	19	9	11-15	4569.240	3625.13	944.114	2.77514
	20	9.5	11-15	4165.685	3629.11	536.576	1.57722
	21	10	11-15	4426.511	3624.2	802.315	2.35833
Timelapse:	Frame:	Time (mins):	Z-slices (2 µm):	Annexin V signal (A.U.)	Background (A.U.)	Background subtraction	Fold-change in Annexin V signal
2022.05.05 e22c-Gal4,UAS-ch.Moe (+sytox+Annexin V+Fer-1) wounded_2	1	0	10-14	4135.91	3712.66	423.247	1
cell 1	2	0.5	10-14	4177.98	3708.15	469.822	1.11004
	3	1	10-14	4206.13	3711.5	494.632	1.16866
	4	1.5	10-14	4233.57	3708.47	525.106	1.24066
	5	2	10-14	4229.87	3712.16	517.711	1.22319
	6	2.5	10-14	4220.88	3714.05	506.828	1.19748
	7	3	10-14	4248.06	3713.5	534.56	1.263
	8	3.5	10-14	4230.86	3710.49	520.367	1.22946
	9	4	10-14	4247.37	3715.62	531.75	1.25636
	10	4.5	10-14	4243.26	3716.73	526.531	1.24403
	11	5	10-14	4259	3721.99	537.016	1.2688
	12	5.5	9-13	4235.677	3718.67	517.006	1.22152
	13	6	9-13	4223.240	3717.07	506.173	1.19593
	14	6.5	9-13	4199.301	3714.1	485.203	1.14638
	15	7	9-13	4225.617	3713.65	511.969	1.20962
	16	7.5	9-13	4212.895	3714.75	498.146	1.17696
	17	8	9-13	4196.630	3713.63	483	1.14118
	18	8.5	9-13	4199.033	3713.21	485.819	1.14784
	19	9	9-13	4196.282	3717.9	478.384	1.13027
	20	9.5	9-13	4198.496	3723.76	474.738	1.12166
	21	10	9-13	4159.825	3717.88	441.947	1.04418
Timelapse:	Frame:	Time (mins):	Z-slices (2 µm):	Annexin V signal (A.U.)	Background (A.U.)	Background subtraction	Fold-change in Annexin V signal
2022.05.05 e22c-Gal4,UAS-ch.Moe (+sytox+Annexin V+Fer-1) wounded_2	1	0	9-13	4204.66	3714.09	490.571	1
cell 2	2	0.5	9-13	4234.07	3710.19	523.882	1.0679
	3	1	9-13	4256.75	3713.08	543.669	1.10824
	4	1.5	9-13	4279.62	3709	570.621	1.16318
	5	2	9-13	4267.85	3714.05	553.797	1.12888
	6	2.5	9-13	4244.66	3715.52	529.132	1.0786
	7	3	9-13	4265.25	3715.2	550.056	1.12126
	8	3.5	9-13	4245.61	3712.07	533.545	1.0876
	9	4	9-13	4236.04	3717.53	518.509	1.05695
	10	4.5	9-13	4245.16	3717.26	527.899	1.07609
	11	5	9-13	4238.56	3722.53	516.04	1.05192
	12	5.5	8-12	4248.11	3718.83	529.277	1.0789
	13	6	8-12	4259.67	3718.51	541.16	1.10312
	14	6.5	8-12	4235.56	3715.42	520.132	1.06026
	15	7	8-12	4232.71	3714.85	517.861	1.05563
	16	7.5	8-12	4243.99	3716.17	527.82	1.07593
	17	8	8-12	4234.64	3715.07	519.57	1.05911
	18	8.5	8-12	4228.3	3714.76	513.542	1.04683
	19	9	8-12	4190.07	3719.54	470.534	0.959156
	20	9.5	8-12	4202.26	3725.45	476.812	0.971953
	21	10	8-12	4169.39	3720.45	448.939	0.915136
Timelapse:	Frame:	Time (mins):	Z-slices (2 µm):	Annexin V signal (A.U.)	Background (A.U.)	Background subtraction	Fold-change in Annexin V signal
2022.05.05 e22c-Gal4,UAS-ch.Moe (+sytox+Annexin V+Fer-1) wounded_2	1	0	10-14	4190.29	3712.66	477.624	1
cell 3	2	0.5	10-14	4238.85	3708.15	530.692	1.11111
	3	1	10-14	4214.94	3711.5	503.44	1.05405
	4	1.5	10-14	4229.85	3708.47	521.386	1.09162
	5	2	10-14	4234.1	3712.16	521.944	1.09279
	6	2.5	10-14	4251.27	3714.05	537.224	1.12478
	7	3	10-14	4245.37	3713.5	531.87	1.11357
	8	3.5	10-14	4282.37	3710.49	571.874	1.19733
	9	4	10-14	4258.07	3715.62	542.447	1.13572
	10	4.5	10-14	4277.96	3716.73	561.227	1.17504
	11	5	10-14	4290.64	3721.99	568.651	1.19058
	12	5.5	10-14	4288.27	3718.61	569.659	1.19269
	13	6	10-14	4291.46	3715.83	575.626	1.20519
	14	6.5	10-14	4283.92	3713.23	570.688	1.19485
	15	7	10-14	4259.33	3713.15	546.18	1.14354
	16	7.5	10-14	4243.76	3713.32	530.438	1.11058
	17	8	10-14	4319.81	3713.21	606.591	1.27002
	18	8.5	10-14	4880.36	3712.82	1167.54	2.44446
	19	9	10-14	4849.89	3716.77	1133.12	2.37241
	20	9.5	10-14	4921.87	3722.69	1199.18	2.51073
	21	10	10-14	4714.78	3717.52	997.262	2.08796

## Sheet: Figure 3g
Figure:	Date type:	N (organoids)	n (cells)	Statistical test:	p value:
Figure 3g	Representative image: ML162	60	N/A	N/A	N/A
	Representative image: ML162+Lip-1	60	N/A

## Sheet: Figure 3h
Figure:	Date type:	N (organoids)	n (cells)	Statistical test:	p value:
Figure 3h	Bar chart: ML162	60	N/A	N/A	N/A
	Bar chart: ML162+Lip-1	60	N/A
