# Supplementary material for: Ferroptosis-like cell death promotes and prolongs inflammation in Drosophila
Source: Nat Cell Biol. 2024 Jun 25;26(9):1535–44. doi: 10.1038/s41556-024-01450-7 (PMC11392819; doi:10.1038/s41556-024-01450-7)
Supplement: Supplementary file 15 — All numerical data and statistical outputs related to Fig. 4. [file 41556_2024_1450_MOESM15_ESM.xlsx]

## Sheet: Figure 4a
Figure:	Date type:	N (irradiated embryos)	n (cells)	Statistical test:	p value:
Figure 4a	Representative image: Control	3	N/A	N/A	N/A
	Representative image: rpr	3	N/A

## Sheet: Figure 4b
Figure:	Date type:	N (irradiated embryos)	n (cells)	Statistical test:	p value:
Figure 4b	Representative image: Control	3	N/A	N/A	N/A
	Representative image: drpr∆5	1	N/A

## Sheet: Figure 4c
Figure:	Date type:	N (irradiated embryos)	n (cells)	Statistical tests:	p values:
Figure 4c	Column plot: responders FMI	6	17	unpaired t-test	<0.0001
	Column plot: nonresponders FMI	6	24	One sample t and Wilcoxon test (responders)	<0.0001
				One sample t and Wilcoxon test (non responders)	0.2822
Responders:
Cell:	FMI (x)
1	0.5
2	0.74
3	0.85
1	0.54
2	0.68
3	0.57
1	0.74
2	0.55
3	0.26
1	0.69
2	0.23
1	0.23
1	0.41
2	0.43
3	0.4
4	0.66
5	0.22
Non Responders:
Cell:	FMI (x)
4	-0.09
5	0.02
6	0.33
7	0.16
4	0.07
5	0.04
6	-0.26
7	-0.2
8	0.06
4	0.34
5	0.31
6	0.76
7	-0.36
3	0.39
4	-0.11
5	-0.06
2	0.34
3	-0.37
4	0.09
5	-0.34
6	0.42
7	0.22
6	-0.37
7	0.21

## Sheet: Figure 4d
Figure:	Date type:	N (irradiated embryos)	n (cells)	Statistical test:	p value:
Figure 4d	Column plot: control FMI	6	41	Ordinary One-way ANOVA (with Tukey's multiple comparisons test)
	Column plot: drpr∆5 FMI	8	49	control vs. drpr∆5	0.0002
	Column plot: drpr∆5 FMI (20 min)	8	49	control vs. drpr∆5 (20 min)	0.0109
				drpr∆5 vs. drpr∆5 (20 min)	0.43
control FMI:				One sample t and Wilcoxon test (controls)	<0.0001
				One sample t and Wilcoxon test (drpr∆5)	0.5351
Cell:	FMI (x)			One sample t and Wilcoxon test (drpr∆5(20 min))	0.1934
1	0.5
2	0.74
3	0.85
1	0.54
2	0.68
3	0.57
1	0.74
2	0.55
3	0.26
1	0.69
2	0.23
1	0.23
1	0.41
2	0.43
3	0.4
4	0.66
5	0.22
4	-0.09
5	0.02
6	0.33
7	0.16
4	0.07
5	0.04
6	-0.26
7	-0.2
8	0.06
4	0.34
5	0.31
6	0.76
7	-0.36
3	0.39
4	-0.11
5	-0.06
2	0.34
3	-0.37
4	0.09
5	-0.34
6	0.42
7	0.22
6	-0.37
7	0.21
drpr∆5 FMI:
Cell:	FMI (x)
1	0.28
2	-0.65
3	-0.25
4	-0.09
5	0.13
6	0.18
1	0.55
2	0.29
3	-0.29
4	-0.32
5	0.01
6	-0.09
1	0.44
2	-0.06
3	-0.17
4	-0.13
5	-0.29
1	0.59
2	0.29
3	0.4
4	-0.19
5	0.16
6	-0.29
1	-0.35
2	-0.28
3	-0.49
4	-0.59
5	-0.37
6	-0.23
7	0.54
8	0.09
1	-0.5
2	-0.12
3	0.52
4	-0.31
5	0.64
1	0.28
2	0.02
3	0.57
4	-0.44
5	-0.37
6	0.31
1	-0.24
2	-0.23
3	0.55
4	-0.07
5	-0.42
6	-0.78
7	0.15
drpr∆5 FMI (20 min):
Cell:	FMI (x)
1	-0.04
2	-0.55
3	-0.19
4	0.37
5	-0.04
6	0.05
1	0.59
2	-0.11
3	0.47
4	-0.08
5	0.01
6	-0.13
1	0.15
2	0.17
3	0.18
4	-0.06
5	-0.12
1	0.68
2	0.08
3	0.18
4	0.16
5	0.2
6	0.08
1	-0.15
2	-0.21
3	-0.53
4	-0.43
5	-0.05
6	-0.15
7	0.4
8	0.04
1	-0.03
2	0.05
3	0.11
4	-0.23
5	0.25
1	0.31
2	0.05
3	0.57
4	0.03
5	-0.04
6	0.32
1	-0.03
2	-0.07
3	0.21
4	0.02
5	0.18
6	-0.33
7	0.05

## Sheet: Figure 4e
Figure:	Date type:	N (irradiated embryos)	n (cells)	Statistical test:	p value:
Figure 4e	Column plot: control Speed	6	41	Ordinary One-way ANOVA (with Tukey's multiple comparisons test)
	Column plot: drpr∆5 Speed	8	49	control vs. drpr∆5	<0.0001
	Column plot: drpr∆5 Speed	8	49	control vs. drpr∆5 (20 min)	<0.0001
				drpr∆5 vs. drpr∆5 (20 min)	0.7231
control FMI:
Cell:	Speed:
1	3.94
2	3.71
3	3.51
1	2.5
2	3.3
3	4
1	3.3
2	3.38
3	3.09
1	2.41
2	2.88
1	4.3
1	3.47
2	2.96
3	2.88
4	3.6
5	4.02
4	3.18
5	2.29
6	2.61
7	1.96
4	4.54
5	4.16
6	3.5
7	4.28
8	5.39
4	3.03
5	3.58
6	3.48
7	2.24
3	3.14
4	3.3
5	4.29
2	3.89
3	3.69
4	4.61
5	3.82
6	3.76
7	2.39
6	3.39
7	3.74
drpr∆5 FMI:
Cell:	Speed:
1	2.25
2	2.24
3	2.5
4	2.37
5	1.33
6	2.32
1	1.93
2	1.68
3	1.66
4	1.8
5	1.56
6	1.51
1	2.07
2	2.95
3	2.43
4	2.71
5	2.62
1	1.8
2	2.06
3	2.32
4	1.46
5	1.6
6	2.02
1	1.69
2	1.8
3	2.32
4	2.52
5	1.44
6	1.76
7	2.17
8	2.24
1	1.36
2	1.58
3	2.84
4	2.44
5	1.9
1	2.41
2	1.61
3	2.11
4	1.95
5	1.44
6	3.06
1	1.6
2	1.56
3	2.32
4	2.24
5	2.37
6	2.29
7	2.83
drpr∆5 FMI (20 min):
Cell:	Speed:
1	1.86
2	1.93
3	2
4	2.23
5	1.2
6	2.95
1	1.88
2	1.52
3	1.64
4	1.29
5	1.71
6	1.42
1	2.56
2	2.61
3	2.43
4	3
5	2.19
1	1.98
2	2.11
3	2.07
4	1.96
5	1.24
6	2.06
1	1.56
2	1.73
3	1.82
4	2.33
5	1.62
6	1.94
7	2.31
8	1.99
1	1.25
2	1.54
3	2.71
4	1.89
5	1.88
1	2.13
2	1.37
3	2.15
4	2.08
5	1.6
6	2.45
1	1.58
2	1.56
3	2.2
4	2.19
5	2.43
6	2.22
7	2.56

## Sheet: Figure 4f
Figure:	Date type:	N (irradiated embryos)	n (cells)	Statistical test:	p value:
Figure 4f	Grouped plot: control	6	N/A	N/A	N/A
	Grouped plot: drpr∆5	7	N/A
