# Supplementary material for: Ferroptosis-like cell death promotes and prolongs inflammation in Drosophila
Source: Nat Cell Biol. 2024 Jun 25;26(9):1535–44. doi: 10.1038/s41556-024-01450-7 (PMC11392819; doi:10.1038/s41556-024-01450-7)
Supplement: Supplementary file 16 — All numerical data and statistical outputs related to Fig. 5. [file 41556_2024_1450_MOESM16_ESM.xlsx]

## Sheet: Figure 5a
Figure:	Date type:	N (irradiated embryos)	n (cells)	Statistical test:	p value:
Figure 5a	Representative image:	12	N/A	N/A	N/A

## Sheet: Figure 5b
Figure:	Date type:	N (irradiated embryos)	n (cells)	Statistical test:	p value:
Figure 5b	XY plot: % envelopment	12	12	N/A	N/A
	Grouped plot: engulfed at 1 hr	12	12	N/A	N/A
% envelopment:
Timelapse:	Frame:	substack frame:	Time (min):	Mac cup size (µm)	corpse perimeter (µm)	proportion	%
2018.03.15 sn-Gal4,UAS-LifeAct-GFP;sqh-ch.Moe (+AnnexinV-647)_1 (zMAX1-20)	2	1	0	0	0	0	0
	5	2	1	0	54.527	0	0
	8	3	2	0	51.899	0	0
	11	4	3	15.221	58.661	0.259474	25.9474
	14	5	4	14.014	55.053	0.254555	25.4555
	17	6	5	19.548	49.714	0.393209	39.3209
	20	7	6	34.21	49.186	0.695523	69.5523
	23	8	7	33.983	45.406	0.748425	74.8425
	26	9	8	34.335	42.845	0.801377	80.1377
	29	10	9	39.575	42.641	0.928097	92.8097
	32	11	10	35.507	39.856	0.890882	89.0882
	35	12	11	35.181	38.397	0.916243	91.6243
	38	13	12	33.948	37.046	0.916374	91.6374
	41	14	13	37.509	35.379	1.06021	106.021
	44	15	14	36.932	35.082	1.05273	105.273
	47	16	15	34.729	33.775	1.02825	102.825
	50	17	16	35.1	34.491	1.01766	101.766
	53	18	17	34.52	36.54	0.944718	94.4718
	56	19	18	32.896	35.547	0.925423	92.5423
	59	20	19	34.185	34.928	0.978728	97.8728
	62	21	20	35.222	35.342	0.996605	99.6605
Timelapse:	Frame:	substack frame:	Time (min):	Mac cup size (µm)	corpse perimeter (µm)	proportion	%
2018.03.16 sn-Gal4,UAS-LifeAct-GFP;sqh-ch.Moe (+AnnexinV-647)_1 (zMAX15-34)	2	1	0	0	0	0	0
	5	2	1	0	42.485	0	0
	8	3	2	0	45.042	0	0
	11	4	3	0	46.855	0	0
	14	5	4	0	47.444	0	0
	17	6	5	13.342	47.541	0.280642	28.0642
	20	7	6	33.669	44.411	0.758123	75.8123
	23	8	7	39.256	48.316	0.812484	81.2484
	26	9	8	34.77	50.96	0.6823	68.23
	29	10	9	33.079	49.267	0.671423	67.1423
	32	11	10	37.212	44.371	0.838656	83.8656
	35	12	11	35.6	42.541	0.83684	83.684
	38	13	12	39.136	44.002	0.889414	88.9414
	41	14	13	37.826	44.865	0.843107	84.3107
	44	15	14	38.559	42.544	0.906332	90.6332
	47	16	15	34.613	40.627	0.85197	85.197
	50	17	16	34.101	38.865	0.877422	87.7422
	53	18	17	35.315	37.001	0.954434	95.4434
	56	19	18	34.556	36.106	0.957071	95.7071
	59	20	19	34.663	34.554	1.00315	100.315
	62	21	20	34.281	34.118	1.00478	100.478
Timelapse:	Frame:	substack frame:	Time (min):	Mac cup size (µm)	corpse perimeter (µm)	proportion	%
2018.03.16 sn-Gal4,UAS-LifeAct-GFP;sqh-ch.Moe (+AnnexinV-647)_2 (zMAX4-23)	2	1	0
	5	2	1	0	44.521	0	0
	8	3	2	0	43.291	0	0
	11	4	3	0	44.102	0	0
	14	5	4	0	43.19	0	0
	17	6	5	12.327	43.009	0.286614	28.6614
	20	7	6	18.815	42.507	0.442633	44.2633
	23	8	7	33.9	39.48	0.858663	85.8663
	26	9	8	36.606	39.959	0.916089	91.6089
	29	10	9	38.633	40.359	0.957234	95.7234
	32	11	10	38.915	42.121	0.923886	92.3886
	35	12	11	37.877	41.82	0.905715	90.5715
	38	13	12	37.454	42.27	0.886066	88.6066
	41	14	13	39.497	42.725	0.924447	92.4447
	44	15	14	28.966	42.372	0.683612	68.3612
	47	16	15	23.2	41.997	0.55242	55.242
	50	17	16	20.818	42.59	0.4888	48.88
	53	18	17	22.45	45.423	0.494243	49.4243
	56	19	18	25.831	48.408	0.53361	53.361
	59	20	19	23.854	46.85	0.509157	50.9157
	62	21	20	22.33	46.127	0.484098	48.4098
Timelapse:	Frame:	substack frame:	Time (min):	Mac cup size (µm)	corpse perimeter (µm)	proportion	%
2018.03.20 sn-Gal4,UAS-LifeAct-GFP;sqh-ch.Moe (+AnnexinV-647)_2(zMAX5-24)	2	1	0	0	0	0	0
	5	2	1	0	30.485	0	0
	8	3	2	0	30.049	0	0
	11	4	3	0	28.582	0	0
	14	5	4	0	28.931	0	0
	17	6	5	0	39.034	0	0
	20	7	6	0	43.988	0	0
	23	8	7	16.272	43.614	0.373091	37.3091
	26	9	8	23.527	44.984	0.523008	52.3008
	29	10	9	28.394	43.743	0.64911	64.911
	32	11	10	35.028	42.475	0.824673	82.4673
	35	12	11	37.877	39.516	0.958523	95.8523
	38	13	12	41.093	40.065	1.02566	102.566
	41	14	13	33.217	41.576	0.798947	79.8947
	44	15	14	35.608	39.642	0.898239	89.8239
	47	16	15	38.634	39.509	0.977853	97.7853
	50	17	16	41.863	38.829	1.07814	107.814
	53	18	17	39.994	38.551	1.03743	103.743
	56	19	18	39.521	37.338	1.05847	105.847
	59	20	19	39.648	37.629	1.05366	105.366
	62	21	20	39.814	36.227	1.09901	109.901
Timelapse:	Frame:	substack frame:	Time (min):	Mac cup size (µm)	corpse perimeter (µm)	proportion	%
2018.03.20 sn-Gal4,UAS-LifeAct-GFP;sqh-ch.Moe (+AnnexinV-647)_3(zMAX15-34)	2	1	0	0	0	0	0
	5	2	1	0	0	0	0
	8	3	2	0	0	0	0
	11	4	3	0	51.659	0	0
	14	5	4	0	50.592	0	0
	17	6	5	0	49.552	0	0
	20	7	6	0	50.018	0	0
	23	8	7	16.354	48.448	0.337558	33.7558
	26	9	8	21.953	49.429	0.444132	44.4132
	29	10	9	27.882	48.538	0.574437	57.4437
	32	11	10	32.377	47.3	0.684503	68.4503
	35	12	11	36.305	47.072	0.771265	77.1265
	38	13	12	37.557	46.467	0.808251	80.8251
	41	14	13	39.869	43.599	0.914448	91.4448
	44	15	14	38.869	41.22	0.942965	94.2965
	47	16	15	35.193	37.853	0.929728	92.9728
	50	17	16	34.13	37.951	0.899318	89.9318
	53	18	17	30.811	36.266	0.849584	84.9584
	56	19	18	30.735	35.942	0.855128	85.5128
	59	20	19	29.264	34.002	0.860655	86.0655
	62	21	20	29.627	32.262	0.918325	91.8325
Timelapse:	Frame:	substack frame:	Time (min):	Mac cup size (µm)	corpse perimeter (µm)	proportion	%
2018.03.21 sn-Gal4,UAS-LifeAct-GFP;sqh-ch.Moe (+AnnexinV-647)_1(zMAX8-27)	2	1	0	0	0	0	0
	5	2	1	0	28.737	0	0
	8	3	2	0	28.851	0	0
	11	4	3	0	29.056	0	0
	14	5	4	20.123	32.576	0.617725	61.7725
	17	6	5	29.664	30.895	0.960155	96.0155
	20	7	6	29.685	31.362	0.946528	94.6528
	23	8	7	27.959	31.118	0.898483	89.8483
	26	9	8	26.659	28.324	0.941216	94.1216
	29	10	9	26.325	28.74	0.915971	91.5971
	32	11	10	25.833	29.214	0.884268	88.4268
	35	12	11	25.814	27.948	0.923644	92.3644
	38	13	12	26.193	27.023	0.969285	96.9285
	41	14	13	25.981	27.276	0.952522	95.2522
	44	15	14	25.777	27.694	0.930779	93.0779
	47	16	15	25.254	28.192	0.895786	89.5786
	50	17	16	26.976	29.792	0.905478	90.5478
	53	18	17	28.462	28.87	0.985868	98.5868
	56	19	18	27.447	29.029	0.945503	94.5503
	59	20	19	26.352	28.73	0.917229	91.7229
	62	21	20	26.463	29.128	0.908507	90.8507
Timelapse:	Frame:	substack frame:	Time (min):	Mac cup size (µm)	corpse perimeter (µm)	proportion	%
2018.03.23 sn-Gal4,UAS-LifeAct-GFP;sqh-ch.Moe (+AnnexinV-647)_1(zMAX12-31)	2	1	0			0	0
	5	2	1	0	47.616	0	0
	8	3	2	8.297	48.669	0.170478	17.0478
	11	4	3	31.851	48.055	0.662803	66.2803
	14	5	4	45.174	56.84	0.794757	79.4757
	17	6	5	48.077	50.359	0.954685	95.4685
	20	7	6	46.573	48.842	0.953544	95.3544
	23	8	7	42.609	47.795	0.891495	89.1495
	26	9	8	41.058	42.192	0.973123	97.3123
	29	10	9	37.373	41.964	0.890597	89.0597
	32	11	10	38.74	38.085	1.0172	101.72
	35	12	11	36.393	38.007	0.957534	95.7534
	38	13	12	34.314	36.046	0.95195	95.195
	41	14	13	33.529	33.744	0.993628	99.3628
	44	15	14	30.634	32.751	0.935361	93.5361
	47	16	15	30.17	33.561	0.89896	89.896
	50	17	16	30.051	33.107	0.907693	90.7693
	53	18	17	31.973	32.598	0.980827	98.0827
	56	19	18	30.99	32.394	0.956659	95.6659
	59	20	19	30.693	32.31	0.949954	94.9954
	62	21	20	31.549	31.734	0.99417	99.417
Timelapse:	Frame:	substack frame:	Time (min):	Mac cup size (µm)	corpse perimeter (µm)	proportion	%
2018.03.27 sn-Gal4,UAS-LifeAct-GFP;sqh-ch.Moe (+AnnexinV-647)_2(zMAX4-23)	2	1	0	0	0	0	0
	5	2	1	0	56.049	0	0
	8	3	2	0	60.541	0	0
	11	4	3	0	73.167	0	0
	14	5	4	0	70.349	0	0
	17	6	5	23.173	67.214	0.344764	34.4764
	20	7	6	55.669	63.994	0.86991	86.991
	23	8	7	54.346	61.018	0.890655	89.0655
	26	9	8	54.483	56.945	0.956765	95.6765
	29	10	9	54.504	58.195	0.936575	93.6575
	32	11	10	52.933	54.376	0.973463	97.3463
	35	12	11	51.747	55.041	0.940154	94.0154
	38	13	12	49.271	51.844	0.95037	95.037
	41	14	13	50.583	52.997	0.95445	95.445
	44	15	14	49.614	51.49	0.963566	96.3566
	47	16	15	49.385	48.746	1.01311	101.311
	50	17	16	45.805	47.812	0.958023	95.8023
	53	18	17	46.454	49.273	0.942788	94.2788
	56	19	18	46.16	49.916	0.924754	92.4754
	59	20	19	46.387	46.872	0.989653	98.9653
	62	21	20	42.774	46.685	0.916226	91.6226
Timelapse:	Frame:	substack frame:	Time (min):	Mac cup size (µm)	corpse perimeter (µm)	proportion	%
2018.03.28 sn-Gal4,UAS-LifeAct-GFP;sqh-ch.Moe (+AnnexinV-647)_1(zMAX14-33)	2	1	0	0	0	0	0
	5	2	1	0	42.229	0	0
	8	3	2	0	42.204	0	0
	11	4	3	0	42.246	0	0
	14	5	4	0	42.703	0	0
	17	6	5	20.5	41.956	0.488607	48.8607
	20	7	6	30.898	47.782	0.646645	64.6645
	23	8	7	42.157	47.975	0.878729	87.8729
	26	9	8	44.799	46.028	0.973299	97.3299
	29	10	9	41.375	42.933	0.963711	96.3711
	32	11	10	38.178	43.777	0.872102	87.2102
	35	12	11	37.751	43.177	0.874331	87.4331
	38	13	12	35.169	41.512	0.847201	84.7201
	41	14	13	33.867	42.178	0.802954	80.2954
	44	15	14	30.949	41.027	0.754357	75.4357
	47	16	15	37.225	40.555	0.917889	91.7889
	50	17	16	35.162	37.455	0.93878	93.878
	53	18	17	34.019	37.554	0.905869	90.5869
	56	19	18	33.108	37.201	0.889976	88.9976
	59	20	19	29.282	38.859	0.753545	75.3545
	62	21	20	28.381	36.957	0.767947	76.7947
Timelapse:	Frame:	substack frame:	Time (min):	Mac cup size (µm)	corpse perimeter (µm)	proportion	%
x2018.04.20 sn-Gal4,UAS-LifeAct-mCh;Ubi-GMA/sn-Gal4,UAS-LifeAct-mCh +Annexin V (zMAX11-30)	2	1	0	0	0	0	0
	5	2	1	0	48.065	0	0
	8	3	2	0	49.735	0	0
	11	4	3	0	50.411	0	0
	14	5	4	0	48.015	0	0
	17	6	5	18.526	45.392	0.408134	40.8134
	20	7	6	15.93	48.149	0.330848	33.0848
	23	8	7	38.875	49.379	0.787278	78.7278
	26	9	8	43.109	48.256	0.89334	89.334
	29	10	9	40.335	47.172	0.855062	85.5062
	32	11	10	38.57	43.753	0.88154	88.154
	35	12	11	36.733	42.532	0.863656	86.3656
	38	13	12	36.451	40.788	0.89367	89.367
	41	14	13	37.027	40.431	0.915807	91.5807
	44	15	14	35.501	40.312	0.880656	88.0656
	47	16	15	35.444	39.29	0.902112	90.2112
	50	17	16	35.641	37.118	0.960208	96.0208
	53	18	17	35.606	38.219	0.931631	93.1631
	56	19	18	36.408	38.24	0.952092	95.2092
	59	20	19	36.152	37.882	0.954332	95.4332
	62	21	20	36.825	37.983	0.969513	96.9513
Timelapse:	Frame:	substack frame:	Time (min):	Mac cup size (µm)	corpse perimeter (µm)	proportion	%
x2018.04.25 sn-Gal4,UAS-LifeAct-mCh;Ubi-GMA/sn-Gal4,UAS-LifeAct-mCh +Annexin V (zMAX13-32)	2	1	0	0	0	0	0
	5	2	1	0	51.07	0	0
	8	3	2	0	53.351	0	0
	11	4	3	0	54.781	0	0
	14	5	4	19.277	56.128	0.343447	34.3447
	17	6	5	20.632	57.838	0.35672	35.672
	20	7	6	24.032	58.223	0.412758	41.2758
	23	8	7	36.353	56.006	0.649091	64.9091
	26	9	8	35.941	51.912	0.692345	69.2345
	29	10	9	33.875	51.168	0.662035	66.2035
	32	11	10	34.673	50.426	0.687602	68.7602
	35	12	11	35.461	52.495	0.675512	67.5512
	38	13	12	34.704	49.937	0.694956	69.4956
	41	14	13	33.833	49.413	0.684698	68.4698
	44	15	14	32.644	46.571	0.700951	70.0951
	47	16	15	31.993	48.074	0.665495	66.5495
	50	17	16	31.113	48.326	0.643815	64.3815
	53	18	17	32.149	47.005	0.683949	68.3949
	56	19	18	32.756	46.085	0.710774	71.0774
	59	20	19	34.727	49.761	0.697876	69.7876
	62	21	20	38.594	50.732	0.760743	76.0743
Timelapse:	Frame:	substack frame:	Time (min):	Mac cup size (µm)	corpse perimeter (µm)	proportion	%
x2018.04.26 sn-Gal4,UAS-LifeAct-mCh;Ubi-GMA/sn-Gal4,UAS-LifeAct-mCh +Annexin V (zMAX7-27)	2	1	0	0	0	0	0
	5	2	1	0	47.42	0	0
	8	3	2	0	48.391	0	0
	11	4	3	0	57.983	0	0
	14	5	4	13.388	60.196	0.222407	22.2407
	17	6	5	13.391	58.238	0.229936	22.9936
	20	7	6	12.477	47.781	0.261129	26.1129
	23	8	7	9.22	46.48	0.198365	19.8365
	26	9	8	14.581	49.236	0.296145	29.6145
	29	10	9	18.07	49.54	0.364756	36.4756
	32	11	10	23.869	47.197	0.505731	50.5731
	35	12	11	20.367	46.86	0.434635	43.4635
	38	13	12	25.315	42.852	0.590754	59.0754
	41	14	13	23.623	39.51	0.597899	59.7899
	44	15	14	37.282	40.839	0.912902	91.2902
	47	16	15	32.549	41.551	0.783351	78.3351
	50	17	16	34.793	41.681	0.834745	83.4745
	53	18	17	32.035	43.511	0.736251	73.6251
	56	19	18	19.354	38.316	0.505115	50.5115
	59	20	19	13.72	37.923	0.361786	36.1786
	62	21	20	16.839	34.64	0.486114	48.6114
engulfed at 1 hr:
Timelapse:	Outcome at 1 hr:
2018.03.15 sn-Gal4,UAS-LifeAct-GFP;sqh-ch.Moe (+AnnexinV-647)_2	frustrated
2018.03.16 sn-Gal4,UAS-LifeAct-GFP;sqh-ch.Moe (+AnnexinV-647)_1	engulfed
2018.03.16 sn-Gal4,UAS-LifeAct-GFP;sqh-ch.Moe (+AnnexinV-647)_2	frustrated
2018.03.20 sn-Gal4,UAS-LifeAct-GFP;sqh-ch.Moe (+AnnexinV-647)_2	frustrated
2018.03.20 sn-Gal4,UAS-LifeAct-GFP;sqh-ch.Moe (+AnnexinV-647)_3	frustrated
2018.03.21 sn-Gal4,UAS-LifeAct-GFP;sqh-ch.Moe (+AnnexinV-647)_1	frustrated/burst
2018.03.23 sn-Gal4,UAS-LifeAct-GFP;sqh-ch.Moe (+AnnexinV-647)_1	frustrated/burst
2018.03.27 sn-Gal4,UAS-LifeAct-GFP;sqh-ch.Moe (+AnnexinV-647)_2	frustrated
2018.03.28 sn-Gal4,UAS-LifeAct-GFP;sqh-ch.Moe (+AnnexinV-647)_1	frustrated/burst
x2018.04.20 sn-Gal4,UAS-LifeAct-mCh;Ubi-GMA/sn-Gal4,UAS-LifeAct-mCh +Annexin V (MERGE)	frustrated
x2018.04.25 sn-Gal4,UAS-LifeAct-mCh;Ubi-GMA/sn-Gal4,UAS-LifeAct-mCh +Annexin V (MERGE)	frustrated/burst
x2018.04.26 sn-Gal4,UAS-LifeAct-mCh;Ubi-GMA/sn-Gal4,UAS-LifeAct-mCh +Annexin V (MERGE)	frustrated
	% engulfed	% unengulfed
	8.33333	91.6667

## Sheet: Figure 5c
Figure:	Date type:	N (irradiated embryos)	n (cells)	Statistical test:	p value:
Figure 5c	Survival plot	11	11	N/A	N/A
Timelapse:	0	5	10	15	20	25	30	35	40	45	50	55	60	65	70	75	80	85	90	95	100	105	110	115	120
2018.03.15 sn-Gal4,UAS-LifeAct-GFP;sqh-ch.Moe (+AnnexinV-647)_2	1	1	1	1	1	1	1	1	1	1	1	1	1	1	1	1	1	1	1	1	1	1	1	1	1
2018.03.16 sn-Gal4,UAS-LifeAct-GFP;sqh-ch.Moe (+AnnexinV-647)_2	1	1	1	1	1	1	1	1	1	1	1	1	1	1	1	0	0	0	0	0	0	0	0	0	0
2018.03.20 sn-Gal4,UAS-LifeAct-GFP;sqh-ch.Moe (+AnnexinV-647)_2	1	1	1	1	1	0	0	0	0	0	0	0	0	0	0	0	0	0	0	0	0	0	0	0	0
2018.03.20 sn-Gal4,UAS-LifeAct-GFP;sqh-ch.Moe (+AnnexinV-647)_3	1	1	1	1	1	1	1	1	1	1	1	1	1	1	1	1	1	1	1	1	1	1	1	1	1
2018.03.21 sn-Gal4,UAS-LifeAct-GFP;sqh-ch.Moe (+AnnexinV-647)_1	1	1	1	1	1	1	1	1	1	1	0	0	0	0	0	0	0	0	0	0	0	0	0	0	0
2018.03.23 sn-Gal4,UAS-LifeAct-GFP;sqh-ch.Moe (+AnnexinV-647)_1	1	1	1	1	1	1	1	1	1	0	0	0	0	0	0	0	0	0	0	0	0	0	0	0	0
2018.03.27 sn-Gal4,UAS-LifeAct-GFP;sqh-ch.Moe (+AnnexinV-647)_2	1	1	1	1	1	1	1	1	1	1	1	1	1	1	1	1	1	1	1	1	1	1	1	1	1
2018.03.28 sn-Gal4,UAS-LifeAct-GFP;sqh-ch.Moe (+AnnexinV-647)_1	1	1	1	1	1	1	1	1	1	0	0	0	0	0	0	0	0	0	0	0	0	0	0	0	0
x2018.04.20 sn-Gal4,UAS-LifeAct-mCh;Ubi-GMA/sn-Gal4,UAS-LifeAct-mCh +Annexin V (MERGE)	1	1	1	1	1	1	1	1	1	1	1	1	1	1	0	0	0	0	0	0	0	0	0	0	0
x2018.04.25 sn-Gal4,UAS-LifeAct-mCh;Ubi-GMA/sn-Gal4,UAS-LifeAct-mCh +Annexin V (MERGE)	1	1	1	1	0	0	0	0	0	0	0	0	0	0	0	0	0	0	0	0	0	0	0	0	0
x2018.04.28 sn-Gal4,UAS-LifeAct-mCh;Ubi-GMA/sn-Gal4,UAS-LifeAct-mCh +Annexin V (MERGE)	1	1	1	1	1	1	1	1	1	1	0	0	0	0	0	0	0	0	0	0	0	0	0	0	0
Total:	11	11	11	11	10	9	9	9	9	7	5	5	5	5	4	3	3	3	3	3	3	3	3	3	3
Mean %:	100	100	100	100	90.9091	81.8182	81.8182	81.8182	81.8182	63.6364	45.4545	45.4545	45.4545	45.4545	36.3636	27.2727	27.2727	27.2727	27.2727	27.2727	27.2727	27.2727	27.2727	27.2727	27.2727

## Sheet: Figure 5d
Figure:	Date type:	N (wounded embryos)	n	Statistical test:	p value:
Figure 5d	Representative image:	5	N/A	N/A	N/A

## Sheet: Figure 5e
Figure:	Date type:	N (wounded embryos)	n (debris)	Statistical test:	p value:
Figure 5e	Column plot	5	43 (engulfed)	Mann Whitney Test	<0.0001
		5	26 (unengulfed)
		Frame (30s int)
Timelapse:	Engulfment:	Whole corpse (>20 µm2)	Punctate	Area (µm2)
2022.11.14 sn-gal4,uas-lifeact-gfp;sqh-ch.moe(+AnxV-647)_1	1	39		32.672
	2		31	4.123
	3		33	5.704
	4		50	7.088
	5		19	8.443
	6		22	13.3
	7		34	3.812
	8		34	2.118
	9		40	4.518
	Engaged but not Unengulfed:
	10	61		46.17
	11	61		13.216
	12	61		12.679
	13	61		14.43
	Engulfment:	Whole corpse (>20 µm2)	Punctate	Area (µm2)
2022.11.14 sn-gal4,uas-lifeact-gfp;sqh-ch.moe(+AnxV-647)_2	1		58	12.256
	2		56	1.468
	3		58	0.875
	4		39	2.174
	5		39	2.739
	6		50	5.958
	7		56	14.628
	8
	9
	Engaged but not Unengulfed:
	10	61		27.815
	11	61		62.69
	12	61		8.443
	Engulfment:	Whole corpse (>20 µm2)	Punctate	Area (µm2)
2022.11.15 sn-gal4,uas-lifeact-gfp;sqh-ch.moe(+AnxV-647)_1	1		52	5.224
	2		54	6.156
	3		57	6.806
	4		53	2.09
	5		57	4.264
	6		59	3.869
	7		41	8.359
	8		36	2.146
	9		54	1.186
	Engaged but not Unengulfed:
	10	61		60.826
	11	61		29.933
	12	61		20.84
	13	61		20.981
	14	61		32.333
	15	61		55.828
	16	61		14.599
2022.11.15 sn-gal4,uas-lifeact-gfp;sqh-ch.moe(+AnxV-647)_2	Engulfment:	Whole corpse (>20 µm2)	Punctate	Area (µm2)
	1	32		39.76
	2	55		20.106
	3	56		17.875
	4		46	1.045
	5		22	6.749
	6		26	8.952
	7		17	13.413
	8		17	3.163
	9	16		20.614
	10	36		6.241
	11		57	0.621
	Engaged but not Unengulfed:
	16	61		53.71
	17	61		17.31
	18	61		19.005
	19	61		127.921
	20	61		29.255
	21	61		36.682
	22	61		56.59
	23	61		124.561
	24	61		29.509
	25	61		27.9
2022.11.15 sn-gal4,uas-lifeact-gfp;sqh-ch.moe(+AnxV-647)_3	Engulfment:	Whole corpse (>20 µm2)	Punctate	Area (µm2)
	1	55		56.167
	2		43	0.706
	3		24	8.923
	4		25	13.103
	5		39	12.792
	6		30	1.807
	7		35	3.106
	8
	9
	Engaged but not Unengulfed:
	10	61		82.683
	11	61		55.828
	12	61
