# Supplementary material for: Ferroptosis-like cell death promotes and prolongs inflammation in Drosophila
Source: Nat Cell Biol. 2024 Jun 25;26(9):1535–44. doi: 10.1038/s41556-024-01450-7 (PMC11392819; doi:10.1038/s41556-024-01450-7)
Supplement: Supplementary file 17 — All numerical data and statistical outputs related to Fig. 6. [file 41556_2024_1450_MOESM17_ESM.xlsx]

## Sheet: Figure 6a
Figure:	Date type:	N (wounded embryos)	n	Statistical test:	p value:
Figure 6a	Representative image: DMSO	16	N/A	N/A	N/A
	Representative image: Fer-1	15

## Sheet: Figure 6b
Figure:	Date type:	N (wounded embryos)	n	Statistical test:	p value:
Figure 6b	XY plot: DMSO	16	N/A	Krustak-Wallis test (with Dunn's multiple comparisons test)	Adj p value
	XY plot: Fer-1	15	N/A	DMSO (0-2 min) vs. Fer-1 (0-2 min)	>0.9999
				DMSO (2.5-4 min) vs. Fer-1 (2.5-4 min)	>0.9999
				DMSO (4.5-6 min) vs. Fer-1 (4.5-6 min)	0.3433
				DMSO (6.5-8 min) vs. Fer-1 (6.5-8 min)	0.0495
				DMSO (8.5-10 min) vs. Fer-1 (8.5-10 min)	0.8728
DMSO:
Time (min)	Wounded embryo
2	0	0	0	0	0	0	0	0	0	0	0	0.008577	0	0	0	0
4	0	0	0	0	0.007941	0	0	0	0	0	0	0.017154	0	0.007587	0	0
6	0	0	0	0	0.007941	0	0	0.009132	0	0	0.006223	0.025731	0.009561	0.007587	0.005293	0.006771
8	0.026436	0	0	0	0.007941	0.009232	0.0086	0.009132	0	0	0.01867	0.034308	0.009561	0.007587	0.010586	0.013542
10	0.039655	0	0.025996	0	0.023823	0.009232	0.0086	0.018265	0.009556	0.017135	0.024893	0.042885	0.019121	0.015174	0.010586	0.013542
12	0.052873	0.022988	0.034662	0	0.055587	0.018464	0.0172	0.027397	0.038225	0.025703	0.031117	0.060039	0.019121	0.022762	0.021172	0.020314
14	0.066091	0.045975	0.051993	0.011337	0.07941	0.027697	0.0172	0.027397	0.047782	0.025703	0.03734	0.060039	0.019121	0.022762	0.026465	0.033856
16	0.066091	0.045975	0.051993	0.022674	0.087351	0.046161	0.0172	0.027397	0.047782	0.025703	0.043563	0.060039	0.047803	0.022762	0.026465	0.033856
18	0.066091	0.045975	0.060658	0.034012	0.087351	0.064626	0.0258	0.03653	0.047782	0.034271	0.043563	0.068617	0.047803	0.030349	0.031758	0.040627
20	0.066091	0.045975	0.060658	0.034012	0.087351	0.073858	0.0344	0.03653	0.057338	0.042838	0.043563	0.068617	0.066924	0.030349	0.031758	0.060941
22	0.066091	0.053638	0.060658	0.056686	0.087351	0.101555	0.0344	0.03653	0.057338	0.059974	0.049787	0.077194	0.066924	0.045523	0.037051	0.067712
24	0.066091	0.0613	0.060658	0.056686	0.087351	0.101555	0.0344	0.045662	0.066894	0.059974	0.049787	0.077194	0.076484	0.045523	0.047637	0.067712
26	0.066091	0.076625	0.060658	0.056686	0.087351	0.110787	0.0344	0.045662	0.066894	0.059974	0.05601	0.077194	0.076484	0.045523	0.047637	0.067712
28	0.066091	0.076625	0.060658	0.056686	0.087351	0.120019	0.043	0.045662	0.066894	0.068541	0.05601	0.077194	0.086045	0.045523	0.052931	0.067712
30	0.079309	0.076625	0.060658	0.056686	0.103233	0.138484	0.043	0.045662	0.066894	0.068541	0.05601	0.085771	0.086045	0.045523	0.052931	0.067712
35	0.092528	0.076625	0.069323	0.056686	0.111174	0.147716	0.0516	0.045662	0.086007	0.068541	0.05601	0.085771	0.095605	0.045523	0.052931	0.067712
40	0.092528	0.076625	0.069323	0.056686	0.111174	0.156948	0.0516	0.045662	0.086007	0.077109	0.068457	0.085771	0.105166	0.045523	0.058224	0.074483
45	0.092528	0.084288	0.069323	0.056686	0.111174	0.16618	0.068799	0.045662	0.105119	0.077109	0.07468	0.085771	0.105166	0.045523	0.063517	0.074483
50	0.092528	0.084288	0.069323	0.056686	0.119115	0.16618	0.068799	0.045662	0.105119	0.085677	0.07468	0.085771	0.105166	0.045523	0.063517	0.081255
55	0.092528	0.084288	0.077989	0.056686	0.119115	0.16618	0.068799	0.045662	0.105119	0.085677	0.07468	0.085771	0.105166	0.045523	0.06881	0.094797
60	0.092528	0.084288	0.077989	0.068023	0.119115	0.16618	0.068799	0.045662	0.105119	0.085677	0.07468	0.085771	0.105166	0.045523	0.06881	0.094797
Fer-1:
Time (min)	Wounded embryo
2	0	0	0	0	0	0	0	0	0	0	0	0	0	0	0
4	0	0	0	0	0	0	0	0	0	0	0	0	0	0	0
6	0	0	0.008099	0	0	0	0	0	0	0.007109	0	0	0	0	0
8	0	0	0.008099	0.008137	0	0	0	0.00933	0	0.014218	0	0	0	0	0
10	0.022117	0	0.008099	0.016273	0.026054	0.008422	0.010306	0.00933	0.006498	0.021327	0	0.005659	0	0.008353	0.005692
12	0.022117	0.007243	0.024298	0.016273	0.043424	0.042109	0.020613	0.01866	0.006498	0.028436	0	0.005659	0	0.02506	0.005692
14	0.022117	0.014486	0.040497	0.016273	0.052108	0.050531	0.020613	0.02799	0.012997	0.035545	0.017587	0.005659	0.024295	0.02506	0.005692
16	0.022117	0.014486	0.048597	0.016273	0.086847	0.050531	0.030919	0.02799	0.045489	0.035545	0.035174	0.005659	0.024295	0.033413	0.011385
18	0.033176	0.014486	0.064796	0.016273	0.086847	0.050531	0.051532	0.03732	0.045489	0.042654	0.061554	0.011318	0.024295	0.041766	0.011385
20	0.055293	0.014486	0.064796	0.02441	0.095532	0.058953	0.051532	0.04665	0.051987	0.049763	0.061554	0.016977	0.030369	0.041766	0.017077
22	0.055293	0.021729	0.064796	0.032547	0.095532	0.058953	0.061838	0.05598	0.051987	0.049763	0.070348	0.022636	0.030369	0.041766	0.017077
24	0.055293	0.021729	0.064796	0.032547	0.095532	0.058953	0.061838	0.05598	0.058485	0.056872	0.070348	0.022636	0.042516	0.050119	0.017077
26	0.066351	0.021729	0.064796	0.040683	0.095532	0.058953	0.061838	0.05598	0.058485	0.056872	0.079141	0.033954	0.04859	0.058473	0.02277
28	0.07741	0.021729	0.072895	0.04882	0.112901	0.067375	0.061838	0.05598	0.064984	0.06398	0.087935	0.033954	0.054664	0.058473	0.028462
30	0.07741	0.021729	0.072895	0.04882	0.112901	0.067375	0.072144	0.05598	0.064984	0.06398	0.096728	0.033954	0.054664	0.058473	0.028462
35	0.088468	0.021729	0.072895	0.04882	0.121586	0.067375	0.072144	0.06531	0.071482	0.071089	0.096728	0.039612	0.054664	0.058473	0.028462
40	0.099527	0.021729	0.072895	0.04882	0.121586	0.067375	0.072144	0.06531	0.071482	0.078198	0.105521	0.045271	0.066812	0.075179	0.028462
45	0.099527	0.021729	0.080995	0.04882	0.121586	0.067375	0.072144	0.07464	0.071482	0.078198	0.105521	0.045271	0.072885	0.075179	0.028462
50	0.099527	0.021729	0.089094	0.04882	0.121586	0.075796	0.072144	0.07464	0.071482	0.078198	0.114315	0.05093	0.072885	0.083532	0.028462
55	0.110585	0.021729	0.089094	0.04882	0.121586	0.075796	0.072144	0.08397	0.071482	0.078198	0.114315	0.056589	0.078959	0.083532	0.028462
60	0.110585	0.021729	0.089094	0.04882	0.121586	0.084218	0.072144	0.0933	0.071482	0.078198	0.123108	0.056589	0.085033	0.083532	0.028462

## Sheet: Figure 6c
Figure:	Date type:	N (wounded embryos)	n	Statistical test:	p value:
Figure 6c:	Column plot: DMSO	16	N/A	unpaired t-test	0.354
	Column plot: Fer-1	15	N/A
DMSO wound size:
75.653
130.505
115.401
88.205
125.929
108.316
116.28
109.5
104.643
116.718
160.685
116.59
104.597
131.801
188.927
147.684
Fer-1 wound size:
90.428
138.067
123.465
122.9
115.145
118.739
97.028
107.181
153.885
140.668
113.721
176.712
164.642
119.714
175.671

## Sheet: Figure 6d
Figure:	Date type:	N (wounded embryos)	n	Statistical test:	p value:
Figure 6d:	Column plot: DMSO	16	N/A	unpaired t-test	0.3143
	Column plot: Fer-1	15	N/A
DMSO mean Mac speed:
2.02857
2.40545
1.84444
2.29167
2.59067
2.23333
1.755
1.322
2.40909
2.085
1.81583
2.166
2.31545
1.37333
2.36462
1.71071
Fer-1 mean Mac speed:
2.262
1.16333
1.92636
1.77333
2.82286
1.133
2.04714
1.666
2.31
2.34583
1.67714
1.65
2.22929
2.104
1.152

## Sheet: Figure 6e
Figure:	Date type:	N (wounded embryos)	n	Statistical test:	p value:
Figure 6d:	Column plot: DMSO	16	N/A	unpaired t-test	0.032
	Column plot: Fer-1	15	N/A
DMSO mean Mac directionality:
0.692
0.688364
0.703667
0.647667
0.580667
0.742556
0.665625
0.6404
0.743909
0.6849
0.6275
0.7123
0.802273
0.636
0.715615
0.832929
Fer-1 mean Mac directionality:
0.6484
0.571
0.6505
0.5787
0.7289
0.595
0.514
0.6471
0.5576
0.5545
0.644214
0.7081
0.760071
0.7156
0.7022

## Sheet: Figure 6f
Figure:	Date type:	N (repeats)	n (total embryos)	Statistical test:	p value:
Figure 6f	Representataive image: drs	3	21	N/A	N/A
	Representataive image: drc	3	24
	Representataive image: def	3	31

## Sheet: Figure 6g
Figure:	Date type:	N (wounded embryos)	n	Statistical test:	p value:
Figure 6f	Representataive image	10	N/A	N/A	N/A

## Sheet: Figure 6h
Figure:	Date type:	N (repeats)	n (total embryos)	Statistical test:	p value:
Figure 6h	Representataive image: drs	3	21	N/A	N/A
	Representataive image: drc	3	24
	Representataive image: def	3	31
drs induction:
	Proportion Induction
	2021.08.23 (n=6)	2021.08.30 (n=6)	2021.09.01 (n=9)
10 min	0	0	0
30 min	0	0	0
1 hr	0	0	0
1.5 hr	0	0	0
2 hr	0.166667	0	0
2.5 hr	0.166667	0.5	0.222222
3 hr	1	0.5	0.555556
3.5 hr	1	0.666667	1
4 hr	1	0.833333	1
4.5 hr	1	1	1
5 hr	1	1	1
5.5 hr	1	1	1
6 hr	1	1	1
drc induction:
	Proportion Induction
	2021.07.27 (n=9)	2021.07.29 (n=9)	2021.07.30 (n=6)
10 min	0	0	0
30 min	0	0	0
1 hr	0	0	0
1.5 hr	0	0	0
2 hr	0.222222	0.111111	0
2.5 hr	0.222222	0.111111	0.166667
3 hr	0.333333	0.222222	0.166667
3.5 hr	0.333333	0.444444	0.333333
4 hr	0.333333	0.555556	0.333333
4.5 hr	0.555556	0.888889	0.5
5 hr	0.777778	1	0.833333
5.5 hr	0.777778	1	0.833333
6 hr	0.777778	1	1
def induction:
	Proportion Induction
	2021.07.13 (n=12)	2021.07.20 (n=10)	2021.07.22 (n=9)
10 min	0	0	0
30 min	0	0	0
1 hr	0	0	0
1.5 hr	0	0	0
2 hr	0	0	0
2.5 hr	0	0	0.111111
3 hr	0	0.1	0.222222
3.5 hr	0	0.2	0.222222
4 hr	0.0833333	0.2	0.333333
4.5 hr	0.166667	0.2	0.333333
5 hr	0.166667	0.2	0.333333
5.5 hr	0.166667	0.2	0.444444
6 hr	0.333333	0.3	0.444444

## Sheet: Figure 6i
Figure:	Date type:	N (irradiated embryos)	n	Statistical test:	p value:
Figure 6i	Representataive image	4	N/A	N/A	N/A
