# Supplementary material for: Ferroptosis-like cell death promotes and prolongs inflammation in Drosophila
Source: Nat Cell Biol. 2024 Jun 25;26(9):1535–44. doi: 10.1038/s41556-024-01450-7 (PMC11392819; doi:10.1038/s41556-024-01450-7)
Supplement: Supplementary file 18 — All numerical data and statistical outputs related to Extended data Fig. 1. [file 41556_2024_1450_MOESM18_ESM.xlsx]

## Sheet: Extended data figure 1a
Figure:	Date type:	N	n	Statistical test:	p value:
Figure S1a	Diagram	N/A	N/A	N/A	N/A

## Sheet: Extended data figure 1b
Figure:	Date type:	N (irradiated embryos)	n	Statistical test:	p value:
Figure S1b	Representative image	10	N/A	N/A	N/A

## Sheet: Extended data figure 1c
Figure:	Date type:	N (irradiated embryos)	n	Statistical test:	p value:
Figure S1c	Representative image	10	N/A	N/A	N/A

## Sheet: Extended data figure 1d
Figure:	Date type:	N (irradiated embryos)	n (cells)	Statistical test:	p value:
Figure S1d	XY plot: Apical cell area	5	5	N/A	N/A
	XY plot: circularity	8	8	N/A	N/A
Apical cell area:
Timelapse:	Frame:	Time (min):	Epithelial Area:	% initial area:
2018.03.16 sn-Gal4,UAS-LifeAct-GFP;sqh-ch.Moe (+AnnexinV-647)_1	1	-1	72.01	100
	2	0	79.205	109.992
	5	1	103.108	143.186
	8	2	109.49	152.048
	11	3	93.986	130.518
	14	4	91.217	126.673
	17	5	79.235	110.033
	20	6	72.522	100.711
	23	7	75.773	105.226
	26	8	65.688	91.2207
	29	9	57.409	79.7236
	32	10	48.709	67.642
	35	11	50.997	70.8193
	38	12	34.47	47.8684
	41	13	28.66	39.8
	44	14	18.063	25.084
	47	15	10.627	14.7577
	50	16	6.864	9.53201
	53	17	5.961	8.27802
	56	18	3.552	4.93265
	59	19	3.914	5.43536
	62	20	3.763	5.22566
	65	21	3.281	4.55631
	68	22	3.853	5.35065
	71	23	2.74	3.80503
	74	24	3.251	4.51465
	77	25	3.342	4.64102
	80	26	3.703	5.14234
	83	27	3.131	4.34801
	86	28	3.883	5.39231
	89	29	3.733	5.184
	92	30	2.499	3.47035
Timelapse:	Frame:	Time (min):	Epithelial Area:	% initial area:
2018.03.16 sn-Gal4,UAS-LifeAct-GFP;sqh-ch.Moe (+AnnexinV-647)_2	1	-1	71.829	100
	2	0	68.608	95.5157
	5	1	81.643	113.663
	8	2	83.931	116.848
	11	3	83.42	116.137
	14	4	94.287	131.266
	17	5	86.009	119.741
	20	6	84.684	117.897
	23	7	59.607	82.9846
	26	8	52.081	72.5069
	29	9	47.625	66.3033
	32	10	33.868	47.1509
	35	11	30.978	43.1274
	38	12	23.602	32.8586
	41	13	19.688	27.4095
	44	14	16.016	22.2974
	47	15	16.768	23.3443
	50	16	14.54	20.2425
	53	17	14.27	19.8666
	56	18	7.466	10.3941
	59	19	7.827	10.8967
	62	20	6.232	8.67616
	65	21	4.817	6.70621
	68	22	3.914	5.44905
	71	23	2.8	3.89815
	74	24	3.853	5.36413
	77	25	4.395	6.1187
	80	26	3.131	4.35896
	83	27	2.559	3.56263
	86	28	2.589	3.60439
	89	29	4.486	6.24539
	92	30	3.492	4.86155
Timelapse:	Frame:	Time (min):	Epithelial Area:	% initial area:
2018.03.20 sn-Gal4,UAS-LifeAct-GFP;sqh-ch.Moe (+AnnexinV-647)_2	1	-1	48.378	100
	2	0	53.676	110.951
	5	1	59.517	123.025
	8	2	47.174	97.5113
	11	3	44.374	91.7235
	14	4	40.31	83.323
	17	5	34.831	71.9976
	20	6	31.61	65.3396
	23	7	30.014	62.0406
	26	8	28.87	59.6759
	29	9	25.619	52.9559
	32	10	22.819	47.1681
	35	11	24.294	50.217
	38	12	18.755	38.7676
	41	13	19.779	40.8843
	44	14	14.149	29.2468
	47	15	10.085	20.8463
	50	16	11.259	23.273
	53	17	9.001	18.6056
	56	18	9.152	18.9177
	59	19	6.111	12.6318
	62	20	6.051	12.5078
	65	21	6.081	12.5698
	68	22	4.967	10.2671
	71	23	4.636	9.58287
	74	24	2.709	5.59965
	77	25	2.348	4.85345
	80	26	2.619	5.41362
	83	27	1.626	3.36103
	86	28	1.716	3.54707
	89	29	0.723	1.49448
	92	30	0.783	1.6185
Timelapse:	Frame:	Time (min):	Epithelial Area:	% initial area:
2018.03.27 sn-Gal4,UAS-LifeAct-GFP;sqh-ch.Moe (+AnnexinV-647)_1	1	-1	56.566	100
	2	0	63.4	112.081
	5	1	73.184	129.378
	8	2	104.162	184.142
	11	3	105.366	186.271
	14	4	105.306	186.165
	17	5	110.092	194.626
	20	6	104.493	184.728
	23	7	104.914	185.472
	26	8	104.252	184.302
	29	9	97.268	171.955
	32	10	95.311	168.495
	35	11	95.973	169.666
	38	12	92.09	162.801
	41	13	93.174	164.717
	44	14	88.628	156.681
	47	15	86.551	153.009
	50	16	76.465	135.178
	53	17	60.6	107.131
	56	18	50.425	89.1437
	59	19	46.692	82.5443
	62	20	36.667	64.8216
	65	21	36.396	64.3425
	68	22	33.657	59.5004
	71	23	26.974	47.6859
	74	24	23.241	41.0865
	77	25	17.852	31.5596
	80	26	10.416	18.4139
	83	27	5.268	9.31301
	86	28	2.258	3.9918
	89	29	3.281	5.8003
	92	30	2.318	4.09787
Timelapse:	Frame:	Time (min):	Epithelial Area:	% initial area:
2018.03.27 sn-Gal4,UAS-LifeAct-GFP;sqh-ch.Moe (+AnnexinV-647)_2	1	-1	94.92	100
	2	0	98.291	103.551
	5	1	134.718	141.928
	8	2	139.143	146.59
	11	3	163.708	172.469
	14	4	166.749	175.673
	17	5	171.295	180.462
	20	6	171.686	180.874
	23	7	145.585	153.377
	26	8	136.554	143.862
	29	9	133.182	140.31
	32	10	125.987	132.73
	35	11	130.262	137.233
	38	12	112.982	119.029
	41	13	104.914	110.529
	44	14	100.188	105.55
	47	15	81.824	86.2031
	50	16	67.735	71.3601
	53	17	62.467	65.8102
	56	18	57.53	60.6089
	59	19	56.175	59.1814
	62	20	44.284	46.654
	65	21	44.013	46.3685
	68	22	28.81	30.3519
	71	23	21.013	22.1376
	74	24	18.033	18.9981
	77	25	14.42	15.1917
	80	26	14.751	15.5405
	83	27	13.216	13.9233
	86	28	8.911	9.38791
	89	29	6.924	7.29456
	92	30	3.673	3.86957
Circularity:
Timelapse:	Frame:	Time (min):	Annexin V circularity:
2018.03.16 sn-Gal4,UAS-LifeAct-GFP;sqh-ch.Moe (+AnnexinV-647)_1	1	-1	N/A
	2	0	N/A
	5	1	0.561
	8	2	0.589
	11	3	0.581
	14	4	0.554
	17	5	0.537
	20	6	0.575
	23	7	0.483
	26	8	0.486
	29	9	0.469
	32	10	0.556
	35	11	0.507
	38	12	0.421
	41	13	0.462
	44	14	0.475
	47	15	0.435
	50	16	0.542
	53	17	0.581
	56	18	0.586
	59	19	0.655
	62	20	0.646
	65	21	0.657
	68	22	0.604
	71	23	0.581
	74	24	0.561
	77	25	0.621
	80	26	0.746
	83	27	0.763
	86	28	0.714
	89	29	0.678
	92	30	0.986
Timelapse:	Frame:	Time (min):	Annexin V circularity:
2018.03.16 sn-Gal4,UAS-LifeAct-GFP;sqh-ch.Moe (+AnnexinV-647)_2	1	-1	N/A
	2	0	N/A
	5	1	0.585
	8	2	0.649
	11	3	0.633
	14	4	0.616
	17	5	0.753
	20	6	0.798
	23	7	0.896
	26	8	0.915
	29	9	0.929
	32	10	0.9
	35	11	0.93
	38	12	0.9
	41	13	0.919
	44	14	0.949
	47	15	0.947
	50	16	0.956
	53	17	0.867
	56	18	0.834
	59	19	0.877
	62	20	0.869
	65	21	0.882
	68	22	0.903
	71	23	0.904
	74	24	0.848
	77	25	0.863
	80	26	0.856
	83	27	0.886
	86	28	0.856
	89	29	0.83
	92	30	0.812
Timelapse:	Frame:	Time (min):	Annexin V circularity:
2018.03.20 sn-Gal4,UAS-LifeAct-GFP;sqh-ch.Moe (+AnnexinV-647)_2	1	-1	N/A
	2	0	N/A
	5	1	0.731
	8	2	0.719
	11	3	0.628
	14	4	0.71
	17	5	0.613
	20	6	0.65
	23	7	0.717
	26	8	0.677
	29	9	0.667
	32	10	0.673
	35	11	0.799
	38	12	0.871
	41	13	0.864
	44	14	0.793
	47	15	0.776
	50	16	0.801
	53	17	0.767
	56	18	0.857
	59	19	0.76
	62	20	0.833
	65	21	0.774
	68	22	0.774
	71	23	0.754
	74	24	0.727
	77	25	0.678
	80	26	0.651
	83	27	0.601
	86	28	0.559
	89	29	0.553
	92	30	0.546
Timelapse:	Frame:	Time (min):	Annexin V circularity:
2018.03.20 sn-Gal4,UAS-LifeAct-GFP;sqh-ch.Moe (+AnnexinV-647)_3	1	-1	N/A
	2	0	N/A
	5	1	0.612
	8	2	0.735
	11	3	0.683
	14	4	0.715
	17	5	0.708
	20	6	0.696
	23	7	0.717
	26	8	0.665
	29	9	0.658
	32	10	0.6
	35	11	0.494
	38	12	0.499
	41	13	0.576
	44	14	0.515
	47	15	0.525
	50	16	0.5
	53	17	0.518
	56	18	0.435
	59	19	0.402
	62	20	0.396
	65	21	0.47
	68	22	0.407
	71	23	0.577
	74	24	0.739
	77	25	0.707
	80	26	0.748
	83	27	0.841
	86	28	0.866
	89	29	0.933
	92	30	0.885
Timelapse:	Frame:	Time (min):	Annexin V circularity:
2018.03.23 sn-Gal4,UAS-LifeAct-GFP;sqh-ch.Moe (+AnnexinV-647)_1	1	-1	N/A
	2	0	N/A
	5	1	0.666
	8	2	0.63
	11	3	0.56
	14	4	0.562
	17	5	0.535
	20	6	0.57
	23	7	0.572
	26	8	0.683
	29	9	0.729
	32	10	0.693
	35	11	0.763
	38	12	0.792
	41	13	0.862
	44	14	0.928
	47	15	0.882
	50	16	0.966
	53	17	0.961
	56	18	0.978
	59	19	0.979
	62	20	0.975
	65	21	0.978
	68	22	0.985
	71	23	0.982
	74	24	0.979
	77	25	0.981
	80	26	0.979
	83	27	0.981
	86	28	0.978
	89	29	0.989
	92	30	0.984
Timelapse:	Frame:	Time (min):	Annexin V circularity:
2018.03.27 sn-Gal4,UAS-LifeAct-GFP;sqh-ch.Moe (+AnnexinV-647)_1	1	-1	N/A
	2	0	N/A
	5	1	0.462
	8	2	0.505
	11	3	0.512
	14	4	0.584
	17	5	0.613
	20	6	0.67
	23	7	0.711
	26	8	0.774
	29	9	0.77
	32	10	0.845
	35	11	0.86
	38	12	0.881
	41	13	0.906
	44	14	0.929
	47	15	0.949
	50	16	0.839
	53	17	0.808
	56	18	0.729
	59	19	0.713
	62	20	0.69
	65	21	0.722
	68	22	0.719
	71	23	0.649
	74	24	0.651
	77	25	0.622
	80	26	0.672
	83	27	0.67
	86	28	0.671
	89	29	0.65
	92	30	0.667
Timelapse:	Frame:	Time (min):	Annexin V circularity:
2018.03.27 sn-Gal4,UAS-LifeAct-GFP;sqh-ch.Moe (+AnnexinV-647)_2	1	-1	N/A
	2	0	N/A
	5	1	0.506
	8	2	0.61
	11	3	0.684
	14	4	0.568
	17	5	0.625
	20	6	0.588
	23	7	0.671
	26	8	0.673
	29	9	0.673
	32	10	0.695
	35	11	0.692
	38	12	0.644
	41	13	0.592
	44	14	0.659
	47	15	0.714
	50	16	0.71
	53	17	0.683
	56	18	0.735
	59	19	0.7
	62	20	0.725
	65	21	0.583
	68	22	0.598
	71	23	0.747
	74	24	0.748
	77	25	0.805
	80	26	0.83
	83	27	0.772
	86	28	0.793
	89	29	0.867
	92	30	0.842
Timelapse:	Frame:	Time (min):	Annexin V circularity:
2018.03.28 sn-Gal4,UAS-LifeAct-GFP;sqh-ch.Moe (+AnnexinV-647)_1	1	-1	N/A
	2	0	N/A
	5	1	0.506
	8	2	0.566
	11	3	0.558
	14	4	0.522
	17	5	0.58
	20	6	0.425
	23	7	0.388
	26	8	0.42
	29	9	0.477
	32	10	0.427
	35	11	0.42
	38	12	0.459
	41	13	0.473
	44	14	0.489
	47	15	0.471
	50	16	0.551
	53	17	0.573
	56	18	0.513
	59	19	0.551
	62	20	0.609
	65	21	0.74
	68	22	0.738
	71	23	0.843
	74	24	0.845
	77	25	0.813
	80	26	0.853
	83	27	0.88
	86	28	0.975
	89	29	0.935
	92	30	0.867
