# Supplementary material for: Ferroptosis-like cell death promotes and prolongs inflammation in Drosophila
Source: Nat Cell Biol. 2024 Jun 25;26(9):1535–44. doi: 10.1038/s41556-024-01450-7 (PMC11392819; doi:10.1038/s41556-024-01450-7)
Supplement: Supplementary file 19 — All numerical data and statistical outputs related to Extended data Fig. 2. [file 41556_2024_1450_MOESM19_ESM.xlsx]

## Sheet: Extended data figure 2a
Figure:	Date type:	N (fixed embryos)	n	Statistical test:	p value:
Figure S2a	Representative image	2	N/A	N/A	N/A

## Sheet: Extended data figure 2b
Figure:	Date type:	N (embryos)	n	Statistical test:	p value:
Figure S2b	Representative image: single-cell UV	3	N/A	N/A	N/A
	Representative image: laser-wounding	7	N/A	N/A	N/A

## Sheet: Extended data figure 2c
Figure:	Date type:	N (embryos)	n (cell corpses)	Statistical test:	p value:
Figure S2c	Column plot: CNS	7	23	unpaired t-test	<0.0001
	Column plot: Wound	7	17
				One sample t-test and Wilcoxon test
				CNS	<0.0001	(significantly more than background)
				Wound	0.0072	(significantly less than background)
Embryo	cell	zMAX	c-DCP-1 signal/area	Fold-increase over background
2020.03.27 srp-3xmCh/e22c-gal4,uas-ch.moe IF (DCP)_1	Wound 1.1	7-16	23.876	0.975287
	Wound 1.2	20-29	12.344	0.504228
	Wound 1.3	11-20	20.565	0.840039
	Wound 1.4	16-25	36.401	1.48691
	CNS 1.5	25-34	69.516	2.83959
	CNS 1.6	17-26	120.327	4.91512
	CNS 1.7	4-13	104.792	4.28054
	CNS 1.8	19-28	116.217	4.74723
	background	6-15	24.481
2020.03.27 srp-3xmCh/e22c-gal4,uas-ch.moe IF (DCP)_2	Wound 2.1	8-17	16.241	0.84207
	Wound 2.5	31-40	14.329	0.742936
	CNS 2.2	4-13	85.469	4.43143
	CNS 2.3	1-10	76.841	3.98408
	CNS 2.4	34-43	39.237	2.03438
	background	5-14	19.287
2020.03.27 srp-3xmCh/e22c-gal4,uas-ch.moe IF (DCP)_3	Wound 3.1	19-28	7.61	0.363194
	Wound 3.2	6-15	22.742	1.08538
	Wound 3.3	20-29	10.432	0.497876
	CNS 3.4	16-25	61.258	2.92359
	CNS 3.5	14-23	67.589	3.22574
	CNS 3.6	9-18	127.221	6.07173
	CNS 3.7	22-31	121.256	5.78705
	background	6-15	20.953
2020.03.27 srp-3xmCh/e22c-gal4,uas-ch.moe IF (DCP)_4	Wound 4.1	24-33	11.938	0.658176
	Wound 4.2	25-34	8.997	0.49603
	CNS 4.3	18-27	107.119	5.90578
	CNS 4.4	28-37	81.591	4.49835
	CNS 4.5	23-32	77.565	4.27638
	background	6-15	18.138
2020.03.27 srp-3xmCh/e22c-gal4,uas-ch.moe IF (DCP)_6	Wound 6.1	12-21	15.214	0.846068
	Wound 6.2	24-33	13.862	0.770882
	CNS 6.3	11-20	79.638	4.42876
	CNS 6.4	12-21	109.678	6.09932
	CNS 6.5	18-27	84.254	4.68546
	background	6-15	17.982
2020.03.27 srp-3xmCh/e22c-gal4,uas-ch.moe IF (DCP)_10	Wound 10.1	22-31	8.862	0.538723
	CNS 10.2	10-19	95.818	5.8248
	CNS 10.3	19-28	66.015	4.01307
	CNS 10.4	33-42	67.532	4.10529
	background	10-19	16.45
2020.03.27 srp-3xmCh/e22c-gal4,uas-ch.moe IF (DCP)_12	Wound 12.1	2-11	15.651	0.787155
	Wound 12.2	4-13	22.003	1.10662
	Wound 12.3	38-47	18.174	0.914047
	CNS 12.4	14-23	68.725	3.45647
	CNS 12.5	2-11	72.932	3.66806
	CNS 12.6	21-30	49.727	2.50098
	background	6-15	19.883

## Sheet: Extended data figure 2d
Figure:	Date type:	N (embryos)	n	Statistical test:	p value:
Figure S2d	Representative image: single-cell UV: Control	3	N/A	N/A	N/A
	Representative image: single-cell UV: h99	4	N/A
	Representative image: single-cell UV: dark	6	N/A
	Representative image: single-cell UV: dronc	4	N/A
	Representative image: laser-wounding: control	7	N/A
	Representative image: laser-wounding: h99	19	N/A
	Representative image: laser-wounding: dark	8	N/A
	Representative image: laser-wounding: dronc	8	N/A

## Sheet: Extended data figure 2e
Figure:	Date type:	N (irradiated embryos)	n	Statistical test:	p value:
Figure S2e	Representative image	3	N/A	N/A	N/A
									3

## Sheet: Extended data figure 2f
Figure:	Date type:	N (wounded embryos)	n	Statistical test:	p value:
Figure S2f	Representative image	2	N/A	N/A	N/A
