# Supplementary material for: Ferroptosis-like cell death promotes and prolongs inflammation in Drosophila
Source: Nat Cell Biol. 2024 Jun 25;26(9):1535–44. doi: 10.1038/s41556-024-01450-7 (PMC11392819; doi:10.1038/s41556-024-01450-7)
Supplement: Supplementary file 20 — All numerical data and statistical outputs related to Extended data Fig. 3. [file 41556_2024_1450_MOESM20_ESM.xlsx]

## Sheet: Extended data figure 3a
Figure:	Date type:	N (wounded embryos)	n	Statistical test:	p value:
Figure S3a	Representative image	4	N/A	N/A	N/A

## Sheet: Extended data figure 3b
Figure:	Date type:	N (irradiated embryos)	n	Statistical test:	p value:
Figure S3b	Representative image	3	N/A	N/A	N/A

## Sheet: Extended data figure 3c
Figure:	Date type:	N (irradiated embryos)	n (cells)	Statistical test:	p value:
Figure S3c	Representative image: Sucrose injected	6	6	N/A	N/A
	Representative image: PEG1450 injected	7	7
	Representative image: PEG3350 injected	5	5

## Sheet: Extended data figure 3d
Figure:	Date type:	N (irradiated embryos)	n (cells)	Statistical test:	p value:
Figure S3c	Representative image: SYTOX Sucrose injected	6	6	Ordinary One-way ANOVA (with Dunnett's multiple comparisons test)	Adj p value
	Representative image: SYTOX PEG1450 injected	7	7	CONTROL 5 MIN vs. PEG1450 5 MIN	0.0526
	Representative image: SYTOX PEG3350 injected	5	5	CONTROL 5 MIN vs. PEG3550 5 MIN	0.0035
	Representative image: AnxV Sucrose injected	6	6	Ordinary One-way ANOVA (with Dunnett's multiple comparisons test)	Adj p value
	Representative image: AnxV PEG1450 injected	7	7	CONTROL 5 MIN vs. PEG1450 5 MIN	0.0146
	Representative image: AnxV PEG3350 injected	5	5	CONTROL 5 MIN vs. PEG3550 5 MIN	0.0001
control SYTOX and AnxV labelling:
Timelapse:	Frame:	SYTOX:	Background:	Background subtraction:	Normalised to initial:		Annexin V:	Background:	Background subtraction:	Normalised to initial:
2022.07.29 e22c-gal4,uas-ch.Moe(+Annexin V+SYTOX+sucrose)_1	1	3410.94	3381.7	29.245	1		6318.8	4184.28	2134.52	1
	2	3420.12	3382.44	37.683	1.28853		5504.97	4178.89	1326.09	0.621255
	3	3491.74	3383.56	108.174	3.69889		5722.09	4172.1	1549.98	0.726149
	4	3551.42	3385.51	165.907	5.673		6090.36	4168.71	1921.66	0.900273
	5	3602.93	3387.74	215.19	7.35818		6574.96	4164.83	2410.13	1.12912
	6	3647.24	3388.71	258.53	8.84014		6866.03	4158.21	2707.83	1.26859
	7	3696.43	3388.98	307.45	10.5129		7223.88	4157.13	3066.74	1.43673
	8	3735.06	3387.24	347.824	11.8935		7728.45	4154.76	3573.69	1.67423
	9	3764.03	3389.42	374.612	12.8094		8031.64	4150.79	3880.85	1.81813
	10	3792.21	3389.16	403.053	13.7819		8231.06	4147.64	4083.42	1.91303
	11	3816.5	3386.8	429.703	14.6932		8449.86	4145.41	4304.45	2.01659
	12	3854.97	3389.97	464.996	15.9		8666.97	4142.15	4524.82	2.11983
	13	3879.56	3388.45	491.108	16.7929		8684.74	4141.5	4543.24	2.12846
	14	3903.65	3388.66	514.988	17.6094		8795.96	4140.06	4655.9	2.18123
	15	3918.24	3388.14	530.103	18.1263		8823.54	4138.36	4685.18	2.19495
	16	3917.9	3387.91	529.991	18.1224		8909.88	4135.66	4774.22	2.23667
	17	3926.98	3387.53	539.449	18.4459		8979.33	4135.31	4844.03	2.26937
	18	3923.99	3387.25	536.744	18.3534		8899.36	4134.23	4765.13	2.23241
	19	3936.84	3385.87	550.968	18.8397		8893.61	4131.38	4762.24	2.23105
	20	3941.06	3387.9	553.154	18.9145		9061.81	4130.37	4931.44	2.31032
	21	3947.44	3388.2	559.239	19.1226		9005.05	4126.15	4878.9	2.28571
	22	3966.76	3390	576.761	19.7217		9138.52	4126.23	5012.3	2.3482
Timelapse:	Frame:	SYTOX:	Background:	Background subtraction:	Normalised to initial:		Annexin V:	Background:	Background subtraction:	Normalised to initial:
2022.07.29 e22c-gal4,uas-ch.Moe(+Annexin V+SYTOX+sucrose)_2	1	3619.55	3420.85	198.699	1		5862.62	4810.69	1051.92	1
	2	3762.06	3419.66	342.396	1.72319		5271.32	4659.68	611.633	0.581442
	3	3997.36	3422.49	574.876	2.8932		5325.74	4650.35	675.394	0.642056
	4	4145.96	3420.84	725.129	3.64938		5393.92	4639.21	754.703	0.71745
	5	4239.8	3421.1	818.7	4.1203		5478.58	4628.12	850.461	0.808481
	6	4312.23	3422.18	890.052	4.4794		5609.52	4618.22	991.305	0.942373
	7	4399.1	3420.43	978.668	4.92538		5754.02	4607.3	1146.72	1.09012
	8	4466.91	3423.34	1043.57	5.25199		5948.07	4595.85	1352.22	1.28548
	9	4532.31	3422.54	1109.77	5.58517		6143.27	4587.48	1555.8	1.479
	10	4595.83	3423.56	1172.27	5.89971		6347.44	4578.3	1769.14	1.68181
	11	4618.4	3425.02	1193.38	6.00596		6531.23	4571.43	1959.8	1.86306
	12	4649.82	3425.42	1224.41	6.16211		6685.74	4562.82	2122.92	2.01813
	13	4684.03	3424.53	1259.5	6.33875		6869.97	4552.03	2317.94	2.20352
	14	4717.35	3422.97	1294.39	6.51432		6932.41	4542	2390.41	2.27242
	15	4727.3	3422.96	1304.34	6.5644		7110.19	4533.76	2576.43	2.44926
	16	4753.44	3424.57	1328.87	6.68784		7202.57	4527.01	2675.56	2.5435
	17	4746.32	3424.49	1321.84	6.65245		7300.71	4521.79	2778.92	2.64175
	18	4750.13	3424.18	1325.95	6.67315		7445.33	4513.83	2931.5	2.7868
	19	4750.58	3423.82	1326.76	6.67726		7533.43	4504.72	3028.71	2.87921
	20	4777.06	3424.16	1352.9	6.80877		7688.47	4496.3	3192.16	3.0346
	21	4779.15	3422.55	1356.59	6.82738		7770.1	4488.51	3281.59	3.1196
	22	4793.63	3423.6	1370.03	6.89499		7829.74	4483.52	3346.22	3.18105
Timelapse:	Frame:	SYTOX:	Background:	Background subtraction:	Normalised to initial:		Annexin V:	Background:	Background subtraction:	Normalised to initial:
2022.07.29 e22c-gal4,uas-ch.Moe(+Annexin V+SYTOX+sucrose)_3	1	3494.36	3409.21	85.154	1		5358.65	4494.71	863.94	1
	2	3678.3	3406.41	271.882	3.19283		4923.41	4400.72	522.694	0.605012
	3	3982.89	3406.39	576.504	6.77013		4952.61	4396.24	556.378	0.644001
	4	4212.94	3407.91	805.031	9.45382		4988.32	4393.41	594.91	0.688601
	5	4397.65	3407.11	990.537	11.6323		5023.98	4390.7	633.284	0.733018
	6	4583.62	3411	1172.62	13.7705		5023.58	4386.87	636.715	0.73699
	7	4753.92	3412.04	1341.88	15.7583		5058.7	4386.59	672.106	0.777954
	8	4877.23	3412.03	1465.2	17.2065		5089.88	4384.5	705.372	0.816459
	9	4988.27	3412.11	1576.16	18.5095		5165.97	4384.74	781.233	0.904268
	10	5121.11	3413.83	1707.27	20.0493		5209.22	4379.65	829.576	0.960224
	11	5227.28	3409.69	1817.59	21.3448		5284.73	4379.65	905.083	1.04762
	12	5375.52	3411.79	1963.73	23.0609		5370.88	4378.36	992.519	1.14883
	13	5544.61	3413.01	2131.6	25.0323		5446.67	4378.07	1068.6	1.23689
	14	5662.59	3414.44	2248.14	26.4009		5537.9	4373.09	1164.81	1.34825
	15	5816.92	3411.66	2405.26	28.246		5586.21	4369.22	1217	1.40866
	16	5925.26	3411.57	2513.69	29.5194		5672.61	4365.34	1307.27	1.51314
	17	6087.16	3411.89	2675.28	31.4169		5770.69	4360.5	1410.19	1.63228
	18	6200.85	3412.04	2788.8	32.7501		5854.01	4359.07	1494.93	1.73037
	19	6312.72	3413.79	2898.92	34.0433		5949.71	4358.99	1590.72	1.84124
	20	6435.47	3413.58	3021.89	35.4874		6034.2	4354.76	1679.44	1.94394
	21	6504.9	3413.93	3090.97	36.2986		6095.82	4352.46	1743.36	2.01792
	22	6603.92	3414.95	3188.97	37.4495		6185.31	4348.1	1837.2	2.12654
Timelapse:	Frame:	SYTOX:	Background:	Background subtraction:	Normalised to initial:		Annexin V:	Background:	Background subtraction:	Normalised to initial:
2022.07.29 e22c-gal4,uas-ch.Moe(+Annexin V+SYTOX+sucrose)_4	1	3454.59	3371.1	83.49	1		5595.82	4783.95	811.87	1
	2	3452.68	3369.64	83.044	0.994658		5159.58	4663	496.578	0.611647
	3	3628.94	3370.07	258.868	3.10059		5336.69	4644.11	692.574	0.85306
	4	3791.21	3369.46	421.746	5.05146		5461.26	4631.2	830.067	1.02241
	5	3941.1	3370.25	570.85	6.83735		5671.28	4623.55	1047.72	1.29051
	6	4036.89	3370.4	666.484	7.9828		5754.61	4616.14	1138.47	1.40229
	7	4100.59	3369.86	730.73	8.75231		5864.2	4609.07	1255.12	1.54596
	8	4135.84	3371.02	764.819	9.16061		5966.31	4603.77	1362.54	1.67828
	9	4187.81	3369.38	818.435	9.80279		6055.55	4599.91	1455.64	1.79294
	10	4215.25	3369.38	845.872	10.1314		6217.04	4587.1	1629.94	2.00764
	11	4265.63	3369.28	896.345	10.736		6317.44	4586.15	1731.29	2.13247
	12	4296.85	3370.62	926.227	11.0939		6369.76	4577.46	1792.3	2.20762
	13	4308.18	3370.26	937.915	11.2339		6450.2	4573.52	1876.68	2.31155
	14	4366.11	3369.25	996.858	11.9398		6496.25	4568.92	1927.33	2.37394
	15	4382.44	3371.25	1011.2	12.1116		6545.73	4563.08	1982.65	2.44207
	16	4391.82	3371.72	1020.1	12.2183		6582.69	4556.01	2026.68	2.49631
	17	4419.1	3371.34	1047.77	12.5496		6607.49	4552.74	2054.75	2.53088
	18	4443.59	3371.22	1072.37	12.8442		6634.53	4548.83	2085.7	2.56901
	19	4452.9	3369.07	1083.83	12.9816		6692.9	4542.78	2150.12	2.64835
	20	4472.62	3368.85	1103.77	13.2204		6724.54	4538.5	2186.05	2.6926
	21	4504.61	3372.52	1132.09	13.5596		6749.96	4535.07	2214.89	2.72813
	22	4524.29	3371.31	1152.98	13.8098		6784.63	4528.77	2255.86	2.7786
Timelapse:	Frame:	SYTOX:	Background:	Background subtraction:	Normalised to initial:		Annexin V:	Background:	Background subtraction:	Normalised to initial:
2022.07.29 e22c-gal4,uas-ch.Moe(+Annexin V+SYTOX+sucrose)_5	1	3408.03	3359.11	48.921	1		5049.84	4207.75	842.09	1
	2	3580.14	3359.75	220.383	4.50488		4785.36	4138.36	647.002	0.768329
	3	3683.44	3358.74	324.705	6.63733		4822.6	4136.39	686.21	0.814889
	4	3780.21	3359.93	420.286	8.59112		4811.98	4136.57	675.418	0.802073
	5	3885.17	3360.4	524.767	10.7268		4799.37	4132.7	666.665	0.791679
	6	3965.98	3357.73	608.249	12.4333		4823.47	4125.65	697.818	0.828674
	7	4043.9	3358.91	684.984	14.0018		4876.21	4125.13	751.086	0.891931
	8	4097.39	3358.31	739.078	15.1076		4978.71	4123.64	855.071	1.01542
	9	4153.56	3357.82	795.74	16.2658		5068.02	4122.49	945.527	1.12283
	10	4214.98	3358.14	856.847	17.5149		5196.61	4123.94	1072.67	1.27382
	11	4278.93	3358.52	920.413	18.8143		5332.69	4122.52	1210.18	1.43711
	12	4346.23	3360.48	985.748	20.1498		5476.35	4121.41	1354.94	1.60902
	13	4410.88	3357.79	1053.09	21.5263		5546.35	4115.52	1430.83	1.69914
	14	4467.38	3356.39	1110.99	22.7099		5677.89	4113.72	1564.17	1.85749
	15	4531.04	3360.45	1170.58	23.928		5709.89	4112.26	1597.63	1.89722
	16	4568.8	3359.63	1209.17	24.7167		5738.06	4109.21	1628.85	1.93429
	17	4620.35	3358.33	1262.02	25.797		5759.29	4108.8	1650.49	1.95999
	18	4656.42	3361.56	1294.86	26.4684		5843.78	4107.13	1736.65	2.06232
	19	4792.02	3360.71	1431.31	29.2576		6033.19	4104.33	1928.87	2.29057
	20	4909.74	3360.89	1548.86	31.6603		6191.55	4102.33	2089.21	2.48099
	21	4978.92	3360	1618.92	33.0926		6430.18	4098.78	2331.39	2.76858
	22	5023.62	3357.08	1666.54	34.0659		6620.92	4096.58	2524.35	2.99772
Timelapse:	Frame:	SYTOX:	Background:	Background subtraction:	Normalised to initial:		Annexin V:	Background:	Background subtraction:	Normalised to initial:
2022.08.08 e22c-gal4,uas-ch.Moe(+Annexin V+SYTOX+sucrose)_2	1	3402.22	3358.78	43.445	1		5175.41	4471.12	704.29	1
	2	3536.24	3352.13	184.105	4.23766		4791.95	4347.79	444.155	0.630642
	3	3828.57	3353.68	474.891	10.9309		4843.26	4341.02	502.234	0.713107
	4	4083.99	3353.16	730.83	16.822		4925.22	4337.78	587.436	0.834083
	5	4266.16	3354.49	911.669	20.9844		5000.88	4331.8	669.076	0.950001
	6	4394.56	3354.2	1040.36	23.9466		5083.23	4329.08	754.156	1.0708
	7	4504.66	3355.17	1149.48	26.4584		5147.58	4324.99	822.583	1.16796
	8	4590.56	3353.85	1236.71	28.4661		5238.81	4320.35	918.455	1.30409
	9	4673	3354.25	1318.75	30.3546		5370.38	4318.02	1052.36	1.49421
	10	4738.66	3354.36	1384.3	31.8633		5453.51	4317.98	1135.53	1.6123
	11	4787.03	3354.66	1432.37	32.9698		5512.12	4313.8	1198.33	1.70147
	12	4815.11	3354.61	1460.5	33.6172		5569.47	4315.57	1253.9	1.78038
	13	4905.09	3354.85	1550.24	35.6828		5648.64	4311.84	1336.8	1.89808
	14	4944.03	3356.24	1587.79	36.547		5670.98	4309.01	1361.97	1.93383
	15	4954.35	3355.12	1599.23	36.8104		5709.35	4305.82	1403.53	1.99283
	16	4973.54	3358.09	1615.45	37.1839		5767.02	4302.76	1464.26	2.07906
	17	5042.03	3356.62	1685.41	38.7941		5826.59	4300.08	1526.51	2.16744
	18	5063.73	3355.29	1708.44	39.3243		5871.33	4294.58	1576.75	2.23878
	19	5059.18	3355.07	1704.11	39.2245		5919.94	4292.67	1627.26	2.3105
	20	5080.32	3354.98	1725.34	39.7133		5985.18	4290.15	1695.03	2.40672
	21	5112	3355.75	1756.25	40.4247		6102.78	4288.34	1814.44	2.57627
	22	5163.27	3356.62	1806.65	41.5848		6185.77	4286.07	1899.7	2.69733
PEG1450 SYTOX and AnxV labelling:
Timelapse:	Frame:	SYTOX:	Background:	Background subtraction:	Normalised to initial:		Annexin V:	Background:	Background subtraction:	Normalised to initial:
2022.07.27 e22c-gal4,uas-ch.Moe(+Annexin V+SYTOX+PEG1450)_1	1	3363.26	3321.86	41.406	1		4929.82	4336.88	592.944	1
	2	3353.29	3320.39	32.9	0.794571		4697.72	4230.15	467.569	0.788555
	3	3379.53	3321.23	58.302	1.40806		4691.58	4223.97	467.613	0.788629
	4	3394.86	3322.23	72.621	1.75388		4680.55	4219.81	460.737	0.777033
	5	3412.51	3322.52	89.997	2.17353		4677.9	4214.93	462.976	0.780809
	6	3429.78	3320.48	109.307	2.63988		4677.78	4209.76	468.024	0.789322
	7	3451.64	3324.62	127.019	3.06765		4688.51	4206.91	481.593	0.812207
	8	3464.65	3322.51	142.141	3.43286		4691.99	4201.77	490.216	0.826749
	9	3477.86	3322.66	155.199	3.74822		4711.65	4198.77	512.876	0.864965
	10	3488.39	3322.77	165.62	3.9999		4748.49	4195.11	553.382	0.933279
	11	3502.33	3322.21	180.12	4.35009		4757.56	4187.98	569.58	0.960597
	12	3510.05	3323.36	186.697	4.50894		4793.44	4184.4	609.043	1.02715
	13	3526.31	3323.64	202.67	4.8947		4819.13	4183.91	635.222	1.0713
	14	3541.94	3323.39	218.551	5.27824		4833.43	4179.6	653.82	1.10267
	15	3567.49	3323.9	243.593	5.88304		4845.8	4175.01	670.784	1.13128
	16	3583.01	3325.55	257.461	6.21796		4856.59	4172.91	683.683	1.15303
	17	3600.08	3325.05	275.029	6.64225		4862.22	4168.96	693.268	1.1692
	18	3619.7	3327.69	292.012	7.05241		4874.62	4167.55	707.079	1.19249
	19	3637.19	3324.32	312.874	7.55625		4889.34	4163.8	725.534	1.22361
	20	3668.42	3324.73	343.687	8.30042		4905.06	4158.92	746.134	1.25835
	21	3690.37	3325.69	364.679	8.8074		4925	4154.49	770.504	1.29945
	22	3713.38	3324.88	388.499	9.38267		4909.49	4151.89	757.592	1.27768
Timelapse:	Frame:	SYTOX:	Background:	Background subtraction:	Normalised to initial:		Annexin V:	Background:	Background subtraction:	Normalised to initial:
2022.07.27 e22c-gal4,uas-ch.Moe(+Annexin V+SYTOX+PEG1450)_2	1	3379.8	3329.89	49.917	1		4733.72	4163.94	569.78	1
	2	3364.96	3331.64	33.316	0.667428		4395.22	4082.07	313.146	0.549591
	3	3381.18	3329.56	51.611	1.03394		4417.86	4068.97	348.891	0.612326
	4	3426.46	3330.3	96.162	1.92644		4441.2	4060.11	381.1	0.668855
	5	3466.78	3328.72	138.059	2.76577		4500.39	4050.4	449.987	0.789756
	6	3492.87	3329.69	163.186	3.26915		4533.83	4040.71	493.126	0.865467
	7	3512.64	3331.37	181.266	3.63135		4562.53	4032.38	530.148	0.930443
	8	3523.53	3333.06	190.476	3.81585		4598.28	4025.77	572.511	1.00479
	9	3527.49	3333.73	193.76	3.88164		4620.42	4017.36	603.056	1.0584
	10	3537.39	3333.57	203.827	4.08332		4636.86	4012.36	624.5	1.09604
	11	3536.9	3333.68	203.218	4.07112		4657.19	4003.95	653.239	1.14648
	12	3538.2	3334.92	203.285	4.07246		4638.69	3997.26	641.428	1.12575
	13	3536.96	3335.94	201.019	4.02706		4661.89	3988.83	673.053	1.18125
	14	3537.18	3334.94	202.231	4.05135		4668.26	3982.29	685.967	1.20392
	15	3533.5	3334.25	199.249	3.99161		4658.79	3975.03	683.757	1.20004
	16	3523.61	3334.12	189.486	3.79602		4644.81	3970.74	674.073	1.18304
	17	3512.05	3334.19	177.856	3.56303		4630.03	3963.3	666.735	1.17016
	18	3514.32	3331.63	182.689	3.65986		4632.93	3957.98	674.951	1.18458
	19	3560.91	3332.53	228.38	4.57519		4635.71	3953.97	681.732	1.19648
	20	3614.17	3333.81	280.36	5.61652		4641.43	3947.14	694.295	1.21853
	21	3648.64	3333.99	314.652	6.3035		4669.98	3942.81	727.174	1.27624
	22	3653.64	3332.72	320.92	6.42907		4685.16	3939.91	745.244	1.30795
Timelapse:	Frame:	SYTOX:	Background:	Background subtraction:	Normalised to initial:		Annexin V:	Background:	Background subtraction:	Normalised to initial:
2022.07.28 e22c-gal4,uas-ch.Moe(+Annexin V+SYTOX+PEG1450)_1	1	3399.58	3360.17	39.407	1		5212.98	4600.6	612.379	1
	2	3385.97	3360	25.968	0.658969		4960.9	4490.31	470.591	0.768464
	3	3396.49	3360.24	36.253	0.919963		5004.76	4482.98	521.778	0.852051
	4	3403.51	3358.9	44.61	1.13203		5036.69	4473.33	563.357	0.919948
	5	3410.55	3360.37	50.174	1.27323		5047.38	4465.58	581.805	0.950073
	6	3415.07	3359.46	55.614	1.41127		5075.57	4457.08	618.493	1.00998
	7	3422.93	3358.75	64.187	1.62882		5122.88	4455.16	667.721	1.09037
	8	3424.17	3358.33	65.837	1.67069		5144.39	4447.8	696.591	1.13752
	9	3425.92	3357.87	68.052	1.7269		5188.85	4442.51	746.342	1.21876
	10	3430.78	3358.65	72.129	1.83036		5244.55	4436.78	807.769	1.31907
	11	3433.87	3358.76	75.111	1.90603		5273.55	4429.58	843.973	1.37819
	12	3437.19	3357.36	79.828	2.02573		5318.46	4424.43	894.031	1.45993
	13	3442.13	3359.12	83.006	2.10638		5351.92	4418.35	933.565	1.52449
	14	3447.79	3360.12	87.667	2.22466		5365.81	4409.43	956.372	1.56173
	15	3447.21	3357.37	89.837	2.27972		5388.88	4401.31	987.569	1.61268
	16	3452.47	3359.09	93.374	2.36948		5429.51	4399.13	1030.38	1.68258
	17	3452.87	3359.51	93.364	2.36922		5446.34	4391.19	1055.15	1.72303
	18	3452.18	3359.83	92.349	2.34347		5455.17	4384.99	1070.18	1.74757
	19	3456.49	3358.84	97.647	2.47791		5462.18	4380.11	1082.06	1.76699
	20	3459.26	3359.33	99.933	2.53592		5475.94	4374.64	1101.3	1.7984
	21	3462.94	3360.37	102.564	2.60268		5473.28	4368.74	1104.53	1.80368
	22	3467.23	3360.15	107.077	2.71721		5471.41	4363.38	1108.03	1.80939
Timelapse:	Frame:	SYTOX:	Background:	Background subtraction:	Normalised to initial:		Annexin V:	Background:	Background subtraction:	Normalised to initial:
2022.07.28 e22c-gal4,uas-ch.Moe(+Annexin V+SYTOX+PEG1450)_2	1	3354.35	3334.41	19.947	1		4894.23	4281.2	613.028	1
	2	3354.03	3339.18	14.855	0.744724		4545.3	4154.78	390.517	0.63703
	3	3416.33	3339.85	76.481	3.83421		4557.21	4145.5	411.716	0.67161
	4	3446.89	3338.7	108.195	5.42412		4573.44	4140.78	432.657	0.70577
	5	3463.97	3339.77	124.2	6.2265		4551.61	4134.11	417.494	0.681036
	6	3477.31	3336.86	140.454	7.04136		4554.69	4130.19	424.497	0.692459
	7	3494.74	3337.68	157.055	7.87362		4587.69	4127.69	460.001	0.750375
	8	3514.33	3338.43	175.907	8.81872		4712.86	4125.82	587.034	0.957597
	9	3535.72	3339.09	196.63	9.85762		4853.1	4126.72	726.39	1.18492
	10	3563.17	3341.18	221.987	11.1288		4989.97	4127.51	862.466	1.40689
	11	3572.1	3338.7	233.4	11.701		5108.2	4126.41	981.787	1.60154
	12	3589.82	3340.5	249.318	12.499		5237.36	4123.48	1113.88	1.81701
	13	3600.43	3340.95	259.486	13.0088		5356.59	4119.76	1236.82	2.01757
	14	3614.06	3339.35	274.712	13.7721		5469.51	4116.25	1353.26	2.20751
	15	3628.52	3337.68	290.845	14.5809		5592.88	4114.16	1478.72	2.41215
	16	3642.59	3340.28	302.312	15.1558		5670.83	4111.67	1559.16	2.54338
	17	3662.82	3340.62	322.199	16.1528		5719.62	4112.88	1606.74	2.621
	18	3672.65	3339.25	333.4	16.7143		5765.75	4111.83	1653.92	2.69795
	19	3688.39	3340.9	347.492	17.4208		5805.77	4109.38	1696.4	2.76724
	20	3704.14	3340.47	363.664	18.2315		5862.77	4107.32	1755.45	2.86357
	21	3717.47	3341.46	376.01	18.8505		5877.85	4106.93	1770.93	2.88882
	22	3726.62	3340.7	385.916	19.3471		5934.66	4104.31	1830.36	2.98577
Timelapse:	Frame:	SYTOX:	Background:	Background subtraction:	Normalised to initial:		Annexin V:	Background:	Background subtraction:	Normalised to initial:
2022.07.28 e22c-gal4,uas-ch.Moe(+Annexin V+SYTOX+PEG1450)_3	1	3390.03	3353.56	36.467	1		6126.75	4804.94	1321.81	1
	2	3375.36	3350.98	24.383	0.668632		5691	4661.42	1029.58	0.778917
	3	3392.49	3350.77	41.722	1.1441		5680.33	4640.29	1040.05	0.786839
	4	3398.41	3349.93	48.487	1.32961		5685.15	4622.4	1062.75	0.804016
	5	3412.28	3350.6	61.683	1.69147		5676.27	4604.83	1071.44	0.810587
	6	3417.1	3351.53	65.563	1.79787		5715.85	4589.64	1126.21	0.852025
	7	3428.35	3353.11	75.245	2.06337		5839.22	4578.57	1260.65	0.953733
	8	3431.19	3352.36	78.83	2.16168		6018.67	4564.19	1454.48	1.10037
	9	3438.81	3354.83	83.985	2.30304		6203.72	4552.86	1650.86	1.24894
	10	3440.31	3352.79	87.516	2.39987		6448.05	4539.85	1908.2	1.44363
	11	3444.62	3352.26	92.365	2.53284		6701.99	4527.35	2174.63	1.6452
	12	3449	3352.65	96.354	2.64222		6881.27	4514.52	2366.75	1.79054
	13	3457.88	3353.64	104.235	2.85834		7024.49	4502.18	2522.31	1.90823
	14	3463.34	3352.42	110.923	3.04174		7197.03	4491.23	2705.8	2.04705
	15	3459.33	3353.06	106.269	2.91411		7313.83	4482.72	2831.11	2.14186
	16	3460.17	3352.43	107.735	2.95431		7406.97	4467.96	2939.01	2.22348
	17	3461.9	3349.53	112.377	3.08161		7485.72	4458.91	3026.8	2.2899
	18	3470.68	3350.3	120.376	3.30096		7556.04	4447.4	3108.64	2.35181
	19	3469.46	3351.73	117.731	3.22843		7695.99	4441.18	3254.8	2.46239
	20	3465.99	3349.96	116.031	3.18181		7550.5	4431.52	3118.98	2.35964
	21	3465.89	3348.97	116.919	3.20616		7532.18	4418.59	3113.59	2.35556
	22	3479.92	3352.49	127.432	3.49445		7575.34	4403.95	3171.39	2.39929
Timelapse:	Frame:	SYTOX:	Background:	Background subtraction:	Normalised to initial:		Annexin V:	Background:	Background subtraction:	Normalised to initial:
2022.07.29 e22c-gal4,uas-ch.Moe(+Annexin V+SYTOX+PEG1450)_1	1	3358.12	3333.62	24.506	1		5700.77	4233.63	1467.14	1
	2	3420.97	3337.16	83.807	3.41986		4913.89	4186.75	727.133	0.495614
	3	3499.05	3334.68	164.361	6.70697		4985.32	4177.24	808.084	0.55079
	4	3562.27	3336.11	226.165	9.22896		5029.68	4174.22	855.456	0.583078
	5	3611.39	3334.33	277.056	11.3056		5065.65	4172.4	893.247	0.608837
	6	3660.45	3333.97	326.473	13.3222		5107.61	4174.14	933.467	0.636251
	7	3702.32	3335.29	367.033	14.9773		5122.65	4172.49	950.158	0.647627
	8	3732.37	3334.3	398.069	16.2437		5163.48	4173.22	990.267	0.674966
	9	3774.65	3334.29	440.359	17.9694		5180.87	4172.84	1008.03	0.687075
	10	3806.08	3333.82	472.263	19.2713		5197.69	4171.45	1026.24	0.699484
	11	3843.63	3337.38	506.254	20.6584		5224.09	4171.39	1052.69	0.717516
	12	3880.57	3336.3	544.269	22.2096		5287.15	4169.52	1117.63	0.761775
	13	3911.55	3336.38	575.173	23.4707		5266.5	4169	1097.5	0.748053
	14	3926.46	3337.4	589.063	24.0375		5327.95	4169.08	1158.88	0.78989
	15	3946.69	3338.08	608.605	24.8349		5299.77	4170.51	1129.27	0.769709
	16	3969.55	3338.66	630.885	25.7441		5316.81	4171.11	1145.7	0.780909
	17	3995.26	3339.11	656.149	26.775		5338.7	4171.48	1167.22	0.795577
	18	4017.73	3338.72	679.015	27.7081		5357.74	4170.52	1187.22	0.809211
	19	4060.51	3337.97	722.538	29.4841		5383.95	4170.8	1213.15	0.826883
	20	4084.03	3338.92	745.118	30.4055		5413.35	4167.87	1245.48	0.848918
	21	4108.47	3339.29	769.177	31.3873		5414.81	4166.36	1248.44	0.850939
	22	4125.02	3338.55	786.469	32.0929		5441.28	4164.89	1276.39	0.869988
Timelapse:	Frame:	SYTOX:	Background:	Background subtraction:	Normalised to initial:		Annexin V:	Background:	Background subtraction:	Normalised to initial:
2022.07.29 e22c-gal4,uas-ch.Moe(+Annexin V+SYTOX+PEG1450)_2	1	3473.66	3370.27	103.391	1		5941.08	4608.65	1332.43	1
	2	3456.38	3368.8	87.578	0.847056		5463.82	4476.03	987.791	0.741343
	3	3672.72	3369.87	302.845	2.92912		5618.76	4462.18	1156.58	0.868019
	4	3760.44	3370.69	389.752	3.76969		5693.36	4438.21	1255.14	0.941993
	5	3841.29	3371.19	470.102	4.54684		5792.89	4424.51	1368.39	1.02698
	6	3869.55	3373.24	496.319	4.80041		5870.41	4412.27	1458.14	1.09434
	7	3878.59	3374.7	503.892	4.87365		5935.09	4397.32	1537.77	1.15411
	8	3912.28	3373.76	538.516	5.20854		5978.48	4381.3	1597.18	1.19869
	9	3926.76	3376.19	550.573	5.32515		6011.25	4363.56	1647.68	1.2366
	10	3933.45	3373.36	560.088	5.41718		6025.69	4350.79	1674.9	1.25703
	11	3933.79	3373.63	560.158	5.41786		6029.38	4341.49	1687.89	1.26677
	12	3945.92	3377.21	568.714	5.50061		6036.89	4324.89	1712	1.28487
	13	3954.84	3375.53	579.318	5.60318		6023.01	4311.9	1711.11	1.2842
	14	3951.42	3376.89	574.533	5.5569		5983.17	4297.48	1685.69	1.26512
	15	3972.82	3377.61	595.205	5.75684		5998.66	4288.58	1710.08	1.28343
	16	3980.05	3377.42	602.631	5.82866		5951.11	4277.07	1674.04	1.25638
	17	3993.57	3379.18	614.398	5.94247		5933.15	4266.99	1666.16	1.25046
	18	4004.06	3379.67	624.386	6.03907		5879.44	4251.82	1627.62	1.22154
	19	4022.02	3380.63	641.387	6.20351		5836.02	4244.39	1591.63	1.19453
	20	4014.92	3382.89	632.026	6.11297		5763.64	4232.96	1530.68	1.14878
	21	4037.11	3384.5	652.603	6.31199		5757.12	4226.64	1530.48	1.14863
	22	4039.64	3384.5	655.143	6.33656		5748.53	4218.73	1529.8	1.14812
PEG3550 SYTOX and AnxV labelling:
Timelapse:	Frame:	SYTOX:	Background:	Background subtraction:	Normalised to initial:		Annexin V:	Background:	Background subtraction:	Normalised to initial:
2022.07.30 e22c-gal4,uas-ch.Moe(+Annexin V+SYTOX+PEG3550)_1	1	3431.85	3371.18	60.671	1		4683.03	4110.67	572.36	1
	2	3401.49	3370.46	31.031	0.511463		4521.29	4067.25	454.034	0.793266
	3	3421.47	3372.24	49.232	0.811459		4517.02	4063.86	453.153	0.791727
	4	3422.2	3369.97	52.228	0.86084		4520.17	4063.03	457.138	0.79869
	5	3432	3374.07	57.935	0.954904		4520.71	4060.93	459.784	0.803313
	6	3435.23	3375.09	60.14	0.991248		4513.81	4059.74	454.077	0.793342
	7	3435.66	3370.1	65.566	1.08068		4507.97	4056.26	451.706	0.789199
	8	3440.36	3373.57	66.793	1.1009		4507.43	4053.79	453.635	0.792569
	9	3436.93	3370.56	66.373	1.09398		4512.66	4051.22	461.44	0.806206
	10	3437.62	3369.73	67.887	1.11894		4514.43	4047.42	467.011	0.815939
	11	3439.87	3370.86	69.003	1.13733		4517.08	4048.05	469.033	0.819472
	12	3443.28	3371.23	72.054	1.18762		4520.67	4046.34	474.338	0.828741
	13	3442.03	3371.58	70.451	1.1612		4508.83	4045.06	463.772	0.81028
	14	3442.19	3371	71.189	1.17336		4520.51	4042.06	478.451	0.835927
	15	3442.59	3371.97	70.62	1.16398		4513.02	4040.54	472.48	0.825494
	16	3440.46	3371.93	68.532	1.12957		4529.03	4042.36	486.672	0.85029
	17	3438.57	3373.03	65.541	1.08027		4521.63	4040.06	481.569	0.841374
	18	3441.6	3373.24	68.359	1.12672		4519.96	4038.13	481.828	0.841827
	19	3442.28	3372.16	70.123	1.15579		4516.93	4035.41	481.522	0.841292
	20	3438.89	3370.7	68.2	1.1241		4514.21	4032.09	482.116	0.84233
	21	3439.38	3370.78	68.593	1.13057		4506.73	4030.88	475.847	0.831377
	22	3438.06	3370.99	67.071	1.10549		4495.47	4028.54	466.932	0.815801
Timelapse:	Frame:	SYTOX:	Background:	Background subtraction:	Normalised to initial:		Annexin V:	Background:	Background subtraction:	Normalised to initial:
2022.07.30 e22c-gal4,uas-ch.Moe(+Annexin V+SYTOX+PEG3550)_2	1	3477.49	3404.51	72.975	1		4435.12	3887.02	548.097	1
	2	3454.04	3402.07	51.963	0.712066		4265.72	3888.34	377.376	0.68852
	3	3472.08	3399.03	73.051	1.00104		4249	3878.3	370.702	0.676344
	4	3485.43	3400.87	84.566	1.15884		4246.2	3876.15	370.054	0.675162
	5	3497.15	3403.95	93.209	1.27727		4224.87	3869.91	354.967	0.647635
	6	3501.51	3404.62	96.893	1.32776		4212.86	3860.32	352.539	0.643205
	7	3502	3404.27	97.736	1.33931		4200.03	3857.39	342.648	0.625159
	8	3502.3	3405.37	96.925	1.32819		4190.39	3851.72	338.673	0.617907
	9	3500.64	3404.45	96.183	1.31803		4183.59	3848.08	335.507	0.612131
	10	3500.44	3404.95	95.481	1.30841		4170.58	3844.59	325.995	0.594776
	11	3498.82	3403.22	95.598	1.31001		4163.24	3841.07	322.168	0.587794
	12	3500.52	3405.41	95.119	1.30345		4166.17	3838.43	327.738	0.597956
	13	3506.14	3404.87	101.266	1.38768		4156.33	3829.24	327.089	0.596772
	14	3502.85	3403.34	99.517	1.36371		4152.93	3827.14	325.79	0.594402
	15	3502.5	3401.73	100.771	1.3809		4149.19	3826.35	322.836	0.589013
	16	3505.03	3402.06	102.969	1.41102		4148.04	3823.55	324.496	0.592041
	17	3512.8	3406.35	106.449	1.45871		4141.42	3817.78	323.64	0.590479
	18	3511.39	3405.7	105.689	1.44829		4130.13	3815.88	314.251	0.573349
	19	3511.08	3404.27	106.812	1.46368		4133.19	3810.66	322.53	0.588454
	20	3511.54	3404.16	107.38	1.47146		4122.77	3809.2	313.578	0.572121
	21	3509.24	3404.03	105.213	1.44177		4110.14	3806.4	303.744	0.554179
	22	3511.13	3403.3	107.826	1.47757		4109.6	3803.21	306.383	0.558994
Timelapse:	Frame:	SYTOX:	Background:	Background subtraction:	Normalised to initial:		Annexin V:	Background:	Background subtraction:	Normalised to initial:
2022.08.05 e22c-gal4,uas-ch.Moe(+Annexin V+SYTOX+PEG3550)_1	1	3474.37	3367.1	107.273	1		8441.91	5096.86	3345.05	1
	2	3421.23	3369.35	51.883	0.483654		6065.18	4889.22	1175.96	0.351552
	3	3491.29	3369.8	121.489	1.13252		6139.17	4857.74	1281.43	0.383081
	4	3490.61	3367.27	123.334	1.14972		6088.44	4832.28	1256.15	0.375525
	5	3521.87	3367.74	154.123	1.43674		6080.12	4806.23	1273.89	0.380829
	6	3517.47	3369.41	148.06	1.38022		6071	4790	1281	0.382954
	7	3540.85	3371.17	169.679	1.58175		6254.03	4769.67	1484.35	0.443746
	8	3533.79	3371.7	162.082	1.51093		6309.89	4753.68	1556.2	0.465226
	9	3534.34	3370.77	163.574	1.52484		6404.35	4745.6	1658.76	0.495883
	10	3520.01	3370.97	149.044	1.38939		6475.09	4737.04	1738.05	0.519588
	11	3522.72	3373.14	149.584	1.39442		6524.79	4727.17	1797.62	0.537396
	12	3545.91	3373.12	172.793	1.61078		6560.21	4714.68	1845.53	0.551718
	13	3539.89	3373.34	166.543	1.55252		6683.75	4706.76	1976.99	0.591019
	14	3524.47	3372.19	152.287	1.41962		6696.19	4698.92	1997.27	0.597082
	15	3523.74	3373.44	150.297	1.40107		6698.6	4694.9	2003.7	0.599005
	16	3515.15	3374.78	140.37	1.30853		6733.96	4693.79	2040.17	0.609906
	17	3502.52	3375.03	127.482	1.18839		6757.78	4690.8	2066.98	0.617922
	18	3497.35	3376.3	121.056	1.12849		6798.84	4683.92	2114.91	0.632251
	19	3491	3372.71	118.282	1.10263		6670.08	4680.98	1989.1	0.594639
	20	3487.81	3375.05	112.758	1.05113		6484.77	4673.75	1811.02	0.541403
	21	3483.11	3373.41	109.7	1.02262		6349.41	4669.24	1680.17	0.502284
	22	3476.3	3375	101.301	0.944329		6262.03	4663.53	1598.5	0.47787
Timelapse:	Frame:	SYTOX:	Background:	Background subtraction:	Normalised to initial:		Annexin V:	Background:	Background subtraction:	Normalised to initial:
2022.08.05 e22c-gal4,uas-ch.Moe(+Annexin V+SYTOX+PEG3550)_2	1	3462.37	3388.7	73.67	1		6611.85	4876.05	1735.79	1
	2	3439.02	3386.36	52.661	0.714823		6254.84	4702.78	1552.06	0.894152
	3	3464.76	3386.59	78.169	1.06107		5653.79	4682.95	970.842	0.559307
	4	3470.35	3389.5	80.854	1.09752		5248.43	4663.8	584.624	0.336805
	5	3474.98	3390.04	84.935	1.15291		5214.6	4642.51	572.098	0.329589
	6	3481.88	3390.66	91.221	1.23824		5249.8	4622.23	627.57	0.361546
	7	3489.06	3391.52	97.544	1.32407		5233.94	4605.97	627.973	0.361779
	8	3493.13	3391.65	101.485	1.37756		5169.26	4593.98	575.277	0.33142
	9	3499.19	3390.97	108.217	1.46894		5280.49	4579.37	701.117	0.403917
	10	3504.03	3392.89	111.137	1.50858		5207.19	4565.05	642.145	0.369943
	11	3509.49	3394.21	115.284	1.56487		5090.06	4551.33	538.723	0.310361
	12	3514.05	3393.81	120.243	1.63218		5050.74	4536.93	513.811	0.296009
	13	3518.27	3394.3	123.973	1.68282		5046.66	4523.45	523.215	0.301427
	14	3519.62	3393.39	126.222	1.71334		4998.62	4509.46	489.159	0.281807
	15	3519.06	3393.76	125.308	1.70094		4973.07	4497.19	475.885	0.27416
	16	3532	3395.64	136.353	1.85086		5009.26	4488.6	520.658	0.299954
	17	3541.62	3396.98	144.637	1.96331		4972.35	4476.39	495.956	0.285723
	18	3544.33	3398.35	145.974	1.98146		4928.9	4462.42	466.488	0.268746
	19	3543.36	3396.98	146.382	1.987		4916.38	4449.19	467.196	0.269154
	20	3548.56	3396.89	151.673	2.05882		4914.89	4439.1	475.791	0.274106
	21	3549.24	3397.85	151.39	2.05497		4899.45	4430.49	468.964	0.270173
	22	3544.52	3398.71	145.806	1.97918		4880.64	4415.94	464.695	0.267713
Timelapse:	Frame:	SYTOX:	Background:	Background subtraction:	Normalised to initial:		Annexin V:	Background:	Background subtraction:	Normalised to initial:
2022.08.05 e22c-gal4,uas-ch.Moe(+Annexin V+SYTOX+PEG3550)_3	1	3387.99	3342.51	45.487	1		4499.66	4047.87	451.789	1
	2	3376.31	3345.09	31.218	0.686306		4312.76	4000.99	311.776	0.690092
	3	3410.72	3344.91	65.812	1.44683		4334.11	3990.99	343.122	0.759474
	4	3423.63	3343.87	79.756	1.75338		4346.37	3982.47	363.895	0.805453
	5	3427.3	3343.7	83.604	1.83798		4369.7	3972.75	396.956	0.878631
	6	3434.41	3343.47	90.937	1.99919		4408.92	3963.95	444.974	0.984916
	7	3430.27	3343.06	87.208	1.91721		4434.51	3957.27	477.235	1.05632
	8	3430.72	3345.49	85.229	1.8737		4448.86	3951.66	497.199	1.10051
	9	3428.49	3346.47	82.016	1.80306		4497.28	3945	552.285	1.22244
	10	3428.37	3344.84	83.529	1.83633		4482.08	3935.95	546.128	1.20881
	11	3427.25	3345.6	81.653	1.79508		4513.32	3932.21	581.115	1.28625
	12	3419.53	3344.7	74.832	1.64513		4544.95	3928.81	616.142	1.36378
	13	3416.64	3344.59	72.055	1.58408		4545.58	3923.9	621.675	1.37603
	14	3416.34	3345.75	70.585	1.55176		4549.57	3917.99	631.579	1.39795
	15	3415.13	3343.97	71.161	1.56443		4557.93	3915.13	642.807	1.4228
	16	3418.53	3346.26	72.271	1.58883		4533.51	3908.47	625.042	1.38348
	17	3422.28	3343.51	78.77	1.7317		4565.47	3902.88	662.596	1.4666
	18	3424.16	3345.16	79	1.73676		4557.11	3899.56	657.556	1.45545
	19	3429.94	3347.39	82.55	1.8148		4552.88	3896.14	656.736	1.45363
	20	3429.96	3346.26	83.7	1.84009		4569.99	3893.92	676.069	1.49643
	21	3423.29	3347.03	76.26	1.67652		4563.07	3890.39	672.681	1.48893
	22	3429.08	3347.33	81.75	1.79722		4572.26	3887.53	684.73	1.5156

## Sheet: Extended data figure 3e
Figure:	Date type:	N (embryos)	n	Statistical test:	p value:
Figure S3e	Representative image: Sucrose injected	2	N/A	N/A	N/A
	Representative image: PEG3350 injected	3	N/A
