# Supplementary material for: Ferroptosis-like cell death promotes and prolongs inflammation in Drosophila
Source: Nat Cell Biol. 2024 Jun 25;26(9):1535–44. doi: 10.1038/s41556-024-01450-7 (PMC11392819; doi:10.1038/s41556-024-01450-7)
Supplement: Supplementary file 21 — All numerical data and statistical outputs related to Extended data Fig. 4. [file 41556_2024_1450_MOESM21_ESM.xlsx]

## Sheet: Extended data figure 4a
Figure:	Date type:	N (wounded embryos)	n	Statistical test:	p value:
Figure S4a	Representative image	3	N/A	N/A	N/A

## Sheet: Extended data figure 4b
Figure:	Date type:	N (irradiated embryos)	n (cells)	Statistical test:	p value:
Figure S4b	Representative image	4	4	N/A	N/A

## Sheet: Extended data figure 4c
Figure:	Date type:	N (wounded embryos)	n (cells)	Statistical test:	p value:
Figure S4c	Representative image	5	N/A	N/A	N/A

## Sheet: Extended data figure 4d
Figure:	Date type:	N (wounded embryos)	n (cells)	Statistical test:	p value:
Figure S4d	Representative image	5	N/A	One sample t and Wilcoxon test	0.0014
	Quantification:	Wound	Embryo	Background	Wound (-background)	Embryo (-background)	Ratio
	STAB_1 30 min	7124.08	5596.34	4096.89	3027.18	1499.45	2.01887
	STAB_2 30 min	6583.97	5336.76	3980.29	2603.67	1356.47	1.91945
	STAB_3 30 min	6614.82	5552.79	3995.03	2619.79	1557.76	1.68177
	STAB_4 30 min	7043.18	5917.75	3967.27	3075.91	1950.49	1.577
	STAB_5 30 min	7513.09	5694.43	4175.32	3337.77	1519.11	2.19719

## Sheet: Extended data figure 4e
Figure:	Date type:	N (irradiated embryos)	n (cells)	Statistical test:	p value:
Figure S4e	Representative image	1	N/A	N/A	N/A

## Sheet: Extended data figure 4f
Figure:	Date type:	N (wounded embryos)	n (cells)	Statistical test:	p value:
Figure S4f	Representative image	6	N/A	N/A	N/A

## Sheet: Extended data figure 4g
Figure:	Date type:	N (wounded embryos)	n (cells)	Statistical test:	p value:
Figure S4g	Representative image	9	N/A	N/A	N/A

## Sheet: Extended data figure 4h
Figure:	Date type:	N (irradiated embryos)	n (cells)	Statistical test:	p value:
Figure S4h	Representative image: Square bleach	4	N/A	N/A	N/A
	Representative image: Spot bleach	1	N/A

## Sheet: Extended data figure 4i
Figure:	Date type:	N (irradiated embryos)	n (cells)	Statistical test:	p value:
Figure S4i	Grouped plot: DMSO	9	18	Mann-Whitney Test	0.0097
	Grouped plot: Fer-1	15	30
	Group plot: control	22	44	Mann-Whitney Test	0.9492
	Grouped plot: phgpx	15	30
DMSO:
		embryo	UV ferroptotic corpses x2 UV	proprtion induction
	2023.10.26 e22c-gal4,uas-ch.moe(+SYTOX+AnxV+DMSO)(+30 min)	_1	0	0
		_2	1	0.5
		_3	0	0
		_4	0	0
		_5	1	0.5
		_6	1	0.5
		_7	2	1
		_8	1	0.5
		_9	1	0.5
Fer-1:
		embryo	UV ferroptotic corpses x2 UV	proprtion induction
	2023.10.26 e22c-gal4,uas-ch.moe (+SYTOX+AnxV+Fer-1)	_1	0	0
		_1	0	0
		_2	0	0
		_3	0	0
		_4	0	0
	2023.11.15 e22c-gal4,uas-ch.moe (+SYTOX+AnxV+Fer-1)	_1	0	0
		_2	0	0
	2023.11.16 e22c-gal4,uas-ch.moe (+SYTOX+AnxV+Fer-1)	_1	0	0
		_2	0	0
		_3	0	0
		_4	0	0
		_5	0	0
		_6	1	0.5
		_7	1	0.5
		_8	0	0
Control:		embryo	UV ferroptotic corpses x2 UV	proprtion induction
	2024.01.17 e22c-gal4,uas-ch.moe	_1	2	1
		_2	2	1
		_3	2	1
		_4	2	1
		_5	2	1
	2024.01.16 e22c-gal4,uas-ch.moe	_1	1	0.5
		_2	1	0.5
		_3	0	0
		_4	2	1
		_5	1	0.5
		_6	1	0.5
		_7	1	0.5
		_8	0	0
		_9	1	0.5
	2023.10.23 e22c-gal4,uas-ch.moe	_1	1	0.5
		_2	2	1
		_3	1	0.5
		_4	2	1
		_5	0	0
		_6	2	1
		_7	2	1
		_8	2	1
phgpx:
		embryo	UV ferroptotic corpses x2 UV	proprtion induction
	2024.01.16 e22c-gal4,uas-ch.moe;uas-phgpx/+	_1	0	0
		_2	1	0.5
		_3	2	1
		_4	1	0.5
		_5	2	1
		_6	2	1
	2024.01.19 e22c-gal4,uas-ch.moe;uas-phgpx/+	_1	1	0.5
		_2	2	1
		_3	1	0.5
		_4	0	0
		_5	1	0.5
		_6	2	1
		_7	2	1
		_8	1	0.5
		_9	2	1

## Sheet: Extended data figure 4j
Figure:	Date type:	N (wounded embryos)	n (cells)	Statistical test:	p value:
Figure 4j	XY plot: wound DMSO	8	N/A	,Krustal-Wallis test (with Dunn’s multiple comparison test)	Adj p value
	XY plot: wound Fer-1	8	N/A	DMSO (0 min) vs. Fer-1 (0 min)	>0.9999
				DMSO (2.5 min) vs. Fer-1 (2.5 min)	0.9467
				DMSO (5 min) vs. Fer-1 (5 min)	>0.9999
				DMSO (7.5 min) vs. Fer-1 (7.5 min)	>0.9999
				DMSO (10 min) vs. Fer-1 (10 min)	>0.9999
	XY plot: cells DMSO	8	24	,Krustal-Wallis test (with Dunn’s multiple comparison test)
	XY plot: cells Fer-1	8	24	DMSO (0 min) vs. Fer-1 (0 min)	>0.9999
				DMSO (2.5 min) vs. Fer-1 (2.5 min)	>0.9999
				DMSO (5 min) vs. Fer-1 (5 min)	>0.9999
				DMSO (7.5 min) vs. Fer-1 (7.5 min)	>0.9999
				DMSO (10 min) vs. Fer-1 (10 min)	>0.9999
Wound DMSO:
	2022.03.16 e22c>ch.Moe (DMSO)	area	Mean signal	background	background subtraction	fold-increase in mean signal
	pre-wound
	t1	605.747	3511.68	3443.38	68.303	1
	t2	605.747	3861.97		3861.97	56.5418
	t3	605.747	3861.97		3861.97	56.5418
	t4	605.747	5036.66		5036.66	73.74
	t5	605.097	5513.99		5513.99	80.7284
	t6	588.945	5988.13		5988.13	87.6701
	t7	553.872	6448.65		6448.65	94.4124
	t8	535.178	6810.07		6810.07	99.7038
	t9	510.808	7156.62		7156.62	104.778
	t10	485.676	7525.74		7525.74	110.182
	t11	480.339	7736.48		7736.48	113.267
	t12	469.015	7891.2		7891.2	115.532
	t13	469.947	8053.94		8053.94	117.915
	t14	484.462	7978.03		7978.03	116.803
	t15	475.002	8229.39		8229.39	120.484
	t16	458.228	8499.01		8499.01	124.431
	t17	422.309	9015.4		9015.4	131.991
	t18	403.304	9344.52		9344.52	136.81
	t19	384.017	9645.79		9645.79	141.221
	t20	364.363	9930.98		9930.98	145.396
	t21	338.157	10389.5		10389.5	152.108
	Range:	331.663	10595.6		10595.6	155.126
	Fold-increase:
		area	Mean signal	background	background subtraction	fold-increase in mean signal
	2022.03.17 e22c>ch.Moe (DMSO)
	pre-wound	779.527	3436.23	3395.47	40.764	1
	t1	779.527	3457.45		61.977	1.52039
	t2	779.527	3786.09		390.621	9.5825
	t3	779.527	4068.95		673.478	16.5214
	t4	835.185	4299.16		903.692	22.1689
	t5	869.1	4527.06		1131.59	27.7596
	t6	873.872	4768.85		1373.38	33.6911
	t7	874.494	5048.24		1652.77	40.5449
	t8	926.848	5183.24		1787.78	43.8567
	t9	922.951	5444.28		2048.81	50.2603
	t10	930.293	5659.08		2263.61	55.5296
	t11	922.076	5859.69		2464.22	60.4508
	t12	902.196	6125.03		2729.56	66.96
	t13	884.236	6297.61		2902.14	71.1936
	t14	861.673	6451.47		3056	74.968
	t15	839.845	6694.39		3298.92	80.9274
	t16	824.144	6899.99		3504.52	85.9709
	t17	831.091	7083.84		3688.37	90.4811
	t18	843.036	7259		3863.53	94.7781
	t19	844.984	7320.97		3925.5	96.2982
	t20	852.919	7412.72		4017.25	98.5489
	t21	867.575	7598.05		4202.58	103.095
	Range:
	Fold-increase:
	2022.03.18 e22c>ch.Moe (DMSO)_1	area	Mean signal	background	background subtraction	fold-increase in mean signal
	pre-wound	1098.51	3575.87	3490.08	85.786	1
	t1	1098.51	4098.09		608.01	7.08752
	t2	1098.51	5560.48		2070.4	24.1344
	t3	1098.51	6291.19		2801.11	32.6523
	t4	1240.83	6564.7		3074.62	35.8406
	t5	1261.33	7096.51		3606.43	42.0399
	t6	1235.64	7716.36		4226.28	49.2654
	t7	1232.87	8073.98		4583.9	53.4341
	t8	1246.68	8552.06		5061.97	59.007
	t9	1229.76	8843.32		5353.23	62.4022
	t10	1274.72	8857.48		5367.39	62.5672
	t11	1214.04	9298.82		5808.73	67.7119
	t12	1229	9567.65		6077.57	70.8457
	t13	1261.45	9631.09		6141.01	71.5852
	t14	1240.18	9930.12		6440.04	75.071
	t15	1205.76	10174.7		6684.61	77.9219
	t16	1189.61	10560.1		7070.05	82.4149
	t17	1216.43	10574.5		7084.42	82.5824
	t18	1225.13	10460.2		6970.09	81.2497
	t19	1259.02	10446.6		6956.53	81.0916
	t20	1239.45	10712.5		7222.4	84.1909
	t21	1249.28	10604.7		7114.62	82.9345
	Range:
	Fold-increase:
	2022.04.13 e22c>ch.Moe (DMSO)_1	area	Mean signal	background	background subtraction	fold-increase in mean signal
	pre-wound	1048.75	3466.96	3421.91	45.049	1
	t1	1048.75	3602.88		180.971	4.0172
	t2	1048.75	4072.42		650.508	14.44
	t3	1048.75	4394.53		972.621	21.5903
	t4	1141.18	4573		1151.09	25.5519
	t5	1202.17	4772.58		1350.67	29.9822
	t6	1224	4971.52		1549.61	34.3983
	t7	1261.16	5124.47		1702.55	37.7934
	t8	1300.76	5280.47		1858.56	41.2563
	t9	1389.79	5255.44		1833.53	40.7008
	t10	1372.09	5323.57		1901.66	42.2132
	t11	1410.66	5325.74		1903.83	42.2612
	t12	1420.46	5351.63		1929.72	42.836
	t13	1431.42	5418.43		1996.52	44.3189
	t14	1449.23	5464.3		2042.39	45.3371
	t15	1458.47	5555.9		2133.98	47.3703
	t16	1456.24	5688.02		2266.11	50.3031
	t17	1469.42	5672.27		2250.35	49.9535
	t18	1497.49	5739.44		2317.53	51.4446
	t19	1498.2	5802.12		2380.21	52.8361
	t20	1519.55	5936.84		2514.93	55.8265
	t21	1497.13	5957.73		2535.82	56.2903
	2022.05.04 e22c>ch.Moe (DMSO)_1	area	Mean signal	background	background subtraction	fold-increase in mean signal
	pre-wound	705.372	3371.77	3343.1	28.676	1
	t1	705.372	3628.65		285.554	9.95794
	t2	705.372	3838.1		494.998	17.2618
	t3	705.372	4018.84		675.738	23.5646
	t4	755.411	4135.77		792.672	27.6423
	t5	793.166	4238.19		895.093	31.214
	t6	817.96	4329.42		986.321	34.3953
	t7	842.132	4423.34		1080.24	37.6705
	t8	855.602	4493.06		1149.97	40.102
	t9	867.293	4560.39		1217.29	42.4498
	t10	891.437	4625.68		1282.58	44.7267
	t11	890.138	4696.44		1353.34	47.1941
	t12	884.377	4737.98		1394.88	48.6428
	t13	886.354	4805.7		1462.61	51.0045
	t14	902.083	4841.32		1498.23	52.2467
	t15	892.82	4923.82		1580.73	55.1236
	t16	892.679	4949.24		1606.15	56.0101
	t17	905.556	4975.81		1632.71	56.9365
	t18	914.169	5050.68		1707.59	59.5475
	t19	905.245	5095.78		1752.69	61.1203
	t20	911.853	5131.38		1788.28	62.3615
	t21	918.913	5135.71		1792.61	62.5127
	2022.05.04 e22c>ch.Moe (DMSO)_2	area	Mean signal	background	background subtraction	fold-increase in mean signal
	pre-wound	950.117	3352.22	3319.2	33.017	1
	t1	950.117	950.117		950.117	28.7766
	t2	950.117	950.117		950.117	28.7766
	t3	950.117	950.117		950.117	28.7766
	t4	1097.01	1097.01		1097.01	33.2257
	t5	1169.53	1169.53		1169.53	35.4221
	t6	1210.67	1210.67		1210.67	36.6682
	t7	1246.06	1246.06		1246.06	37.7399
	t8	1263.48	1263.48		1263.48	38.2676
	t9	1287.74	1287.74		1287.74	39.0023
	t10	1335.38	1335.38		1335.38	40.4451
	t11	1319.62	1319.62		1319.62	39.9679
	t12	1317.16	1317.16		1317.16	39.8934
	t13	1288.75	1288.75		1288.75	39.033
	t14	1283.95	1283.95		1283.95	38.8877
	t15	1253.34	1253.34		1253.34	37.9605
	t16	1283.9	1283.9		1283.9	38.8859
	t17	1202.77	1202.77		1202.77	36.4287
	t18	1221.86	1221.86		1221.86	37.0069
	t19	1239.85	1239.85		1239.85	37.5517
	t20	1182.41	1182.41		1182.41	35.8121
	t21	1172.55	1172.55		1172.55	35.5136
	2022.05.04 e22c>ch.Moe (DMSO)_4	area	Mean signal	background	background subtraction	fold-increase in mean signal
	pre-wound	1104.41	3366.25	3296.1	70.154	1
	t1	1104.41	3614.73		318.638	4.54198
	t2	1104.41	3925.58		629.482	8.97286
	t3	1104.41	4206.48		910.389	12.977
	t4	1085.04	4218.78		922.683	13.1523
	t5	1128.11	4589.22		1293.12	18.4327
	t6	1144.96	4818.3		1522.2	21.698
	t7	1155.07	4946.29		1650.19	23.5224
	t8	1209.69	5083.77		1787.67	25.4821
	t9	1237.25	5281.94		1985.85	28.307
	t10	1231.94	5506.39		2210.29	31.5063
	t11	1274.01	5594.46		2298.36	32.7617
	t12	1279.8	5843.98		2547.88	36.3184
	t13	1367.62	5799.02		2502.92	35.6775
	t14	1353.67	6014.06		2717.96	38.7428
	t15	1361.47	6120.37		2824.28	40.2582
	t16	1392.62	6226.15		2930.06	41.7661
	t17	1443.59	6389.76		3093.67	44.0982
	t18	1439.27	6561.47		3265.38	46.5458
	t19	1435.91	6627.84		3331.74	47.4918
	t20	1462.17	6770.98		3474.89	49.5323
	t21	1435.93	6925.08		3628.99	51.7288
	2022.04.15 e22c>ch.Moe (DMSO)	area	Mean signal	background	background subtraction	fold-increase in mean signal
	pre-wound	467.801	3420.22	3384.97	35.248	1
	t1	467.801	3507.62		122.649	3.4796
	t2	467.801	3830.5		445.534	12.64
	t3	467.801	4163.25		778.28	22.0801
	t4	510.272	4397.19		1012.22	28.7172
	t5	532.919	4620.08		1235.11	35.0405
	t6	556.894	4814.64		1429.67	40.5602
	t7	576.576	4939.06		1554.09	44.0903
	t8	590.469	5074.58		1689.61	47.9349
	t9	601.398	5238.23		1853.26	52.5778
	t10	606.989	5395.78		2010.81	57.0476
	t11	610.66	5533.06		2148.09	60.9423
	t12	619.188	5591.41		2206.45	62.5978
	t13	620.487	5724.68		2339.72	66.3787
	t14	609.305	5897.81		2512.85	71.2904
	t15	597.388	6082.59		2697.62	76.5325
	t16	592.474	6179.24		2794.27	79.2745
	t17	584.483	6302.72		2917.75	82.7777
	t18	570.364	6462.01		3077.04	87.2968
	t19	559.04	6635.38		3250.41	92.2154
	t20	542.549	6868.53		3483.56	98.8301
	t21	519.167	7215.05		3830.08	108.661
Wound Fer-1:
	2022.03.16 e22c>ch.Moe (Fer-1)_1	area	Mean signal	background	background subtraction	fold-increase in mean signal
	pre-wound	642.033	3575.74	3486.79	88.953	1
	t1	642.033	4047.86		561.064	6.30742
	t2	642.033	6791		3304.21	37.1455
	t3	642.033	8162.81		4676.02	52.5673
	t4	674.649	9256.45		5769.66	64.8618
	t5	710.512	9755.05		6268.26	70.4671
	t6	739.852	10216.3		6729.47	75.652
	t7	750.78	10678.8		7192.04	80.8521
	t8	778.821	10768.7		7281.87	81.8619
	t9	794.409	11119.2		7632.42	85.8029
	t10	829.566	11207.8		7721.01	86.7988
	t11	841.85	11436.4		7949.65	89.3691
	t12	853.569	11725.4		8238.63	92.6178
	t13	867.745	11801		8314.24	93.4678
	t14	895.277	11802.7		8315.94	93.487
	t15	909.34	12015		8528.2	95.8731
	t16	940.12	12015.5		8528.7	95.8787
	t17	947.264	12146.6		8659.85	97.3531
	t18	960.17	12217.2		8730.46	98.1469
	t19	980.981	12172.1		8685.26	97.6388
	t20	976.774	12326.9		8840.15	99.38
	t21	982.619	12410.1		8923.3	100.315
	2022.03.16 e22c>ch.Moe (Fer-1)_2	area	Mean signal	background	background subtraction	fold-increase in mean signal
	pre-wound	1148.21	3635.47	3446.21	189.267	1
	t1	1148.21	5262.69		1816.48	9.59745
	t2	1148.21	8038.5		4592.29	24.2635
	t3	1148.21	9846.51		6400.3	33.8163
	t4	1216.91	11038.8		7592.56	40.1156
	t5	1323.63	11789		8342.82	44.0796
	t6	1369.12	12486.7		9040.46	47.7656
	t7	1447.91	12971.2		9525.01	50.3258
	t8	1474.79	13320.1		9873.91	52.1692
	t9	1532.65	13616.4		10170.2	53.7345
	t10	1596.3	13862.8		10416.6	55.0364
	t11	1651.25	14462		11015.8	58.2023
	t12	1667.91	14925.3		11479.1	60.6502
	t13	1672.38	15109.3		11663.1	61.6224
	t14	1708.8	15272.9		11826.7	62.4867
	t15	1718.35	15611.7		12165.4	64.2766
	t16	1746.95	15708.4		12262.2	64.7879
	t17	1780.25	15900.5		12454.3	65.8026
	t18	1808.06	16160.3		12714.1	67.1753
	t19	1780.9	16361.3		12915.1	68.2377
	t20	1794.96	16569.1		13122.9	69.3353
	t21	1767.82	17065.5		13619.3	71.9582
	2022.03.17 e22c>ch.Moe (Fer-1)_1	area	Mean signal	background	background subtraction	fold-increase in mean signal
	pre-wound	1177.38	3449.05	3309.19	139.861	1
	t1	1177.38	3462.77	!	153.581	1.0981
	t2	1177.38	3824.94		515.744	3.68755
	t3	1177.38	4139.03		829.836	5.93329
	t4	1272.91	4376.63		1067.44	7.63214
	t5	1302.11	4598.11		1288.92	9.21571
	t6	1166.11	4919.07		1609.88	11.5106
	t7	1019.84	5303.38		1994.19	14.2584
	t8	913.745	5764.86		2455.66	17.5579
	t9	825.33	6145.49		2836.3	20.2794
	t10	745.5	6537.19		3227.99	23.08
	t11	710.879	6865.08		3555.89	25.4244
	t12	679.026	7143.86		3834.66	27.4177
	t13	637.939	7488.47		4179.28	29.8817
	t14	598.32	7900.8		4591.61	32.8298
	t15	579.118	8247.48		4938.28	35.3085
	t16	558.221	8675.39		5366.2	38.3681
	t17	523.29	9258.27		5949.07	42.5356
	t18	506.262	9771.47		6462.28	46.205
	t19	479.746	10337.1		7027.93	50.2494
	t20	457.748	10678.4		7369.16	52.6892
	t21	428.832	11531.6		8222.45	58.7901
	2022.03.17 e22c>ch.Moe (Fer-1)_2	area	Mean signal	background	background subtraction	fold-increase in mean signal
	pre-wound	1003.83	3505.71	3383.84	121.867	1
	t1	1003.83	3797.67		413.83	3.39575
	t2	1003.83	4846.93		1463.09	12.0056
	t3	1003.83	5651.23		2267.39	18.6055
	t4	1129.6	6009.02		2625.18	21.5413
	t5	1199.41	6314.76		2930.92	24.0501
	t6	1205.03	6667.1		3283.26	26.9414
	t7	1216.21	6937.35		3553.51	29.1589
	t8	1212.48	7322.73		3938.89	32.3213
	t9	1221.15	7697.98		4314.14	35.4004
	t10	1207.26	8148.96		4765.12	39.101
	t11	1188.42	8403.22		5019.38	41.1874
	t12	1197.94	8467.1		5083.26	41.7115
	t13	1224.43	8645.24		5261.41	43.1733
	t14	1258.85	8731.71		5347.87	43.8829
	t15	1268.76	8858.45		5474.61	44.9229
	t16	1303.47	8967.45		5583.61	45.8172
	t17	1303.69	9178.71		5794.87	47.5508
	t18	1316.15	9243.38		5859.54	48.0814
	t19	1338.71	9392.64		6008.8	49.3062
	t20	1358.67	9534.56		6150.72	50.4708
	t21	1372.48	9638.53		6254.69	51.3239
	2022.03.23 e22c>ch.Moe (Fer-1)_1	area	Mean signal	background	background subtraction	fold-increase in mean signal
	pre-wound	1032.07	3466.44	3417.86	48.574	1
	t1	1032.07	3765.46		3765.46	77.5201
	t2	1032.07	4434.93		4434.93	91.3025
	t3	1032.07	4885.13		4885.13	100.571
	t4	1005.92	5242.22		5242.22	107.922
	t5	1020.26	5440.56		5440.56	112.006
	t6	1034.86	5603.17		5603.17	115.353
	t7	1007.07	5868.63		5868.63	120.818
	t8	977.932	6120.93		6120.93	126.012
	t9	973.272	6215.16		6215.16	127.952
	t10	954.917	6384.19		6384.19	131.432
	t11	970.11	6492.45		6492.45	133.661
	t12	983.438	6546.4		6546.4	134.772
	t13	989.086	6660.89		6660.89	137.129
	t14	998.489	6688.26		6688.26	137.692
	t15	1012.07	6699.84		6699.84	137.93
	t16	1039.07	6681.52		6681.52	137.553
	t17	1021.25	6808.09		6808.09	140.159
	t18	1012.18	7088.26		7088.26	145.927
	t19	1009.33	7161.17		7161.17	147.428
	t20	1011.42	7068.52		7068.52	145.521
	t21	991.853	7198.98		7198.98	148.207
	2022.03.23 e22c>ch.Moe (Fer-1)_2	area	Mean signal	background	background subtraction	fold-increase in mean signal
	pre-wound	1640.07	3464.93	3428.14	36.789	1
	t1	1640.07	3556.71		3556.71	96.6787
	t2	1640.07	4101.64		4101.64	111.491
	t3	1505.17	4528.25		4528.25	123.087
	t4	1468.83	4805.91		4805.91	130.634
	t5	1398.6	5035.9		5035.9	136.886
	t6	1373.08	5171.08		5171.08	140.56
	t7	1344.36	5352.92		5352.92	145.503
	t8	1305.87	5475.34		5475.34	148.831
	t9	1309.54	5598.77		5598.77	152.186
	t10	1343.48	5652.66		5652.66	153.651
	t11	1340.32	5704.49		5704.49	155.06
	t12	1341.9	5795.85		5795.85	157.543
	t13	1380.9	5782.45		5782.45	157.179
	t14	1411.34	5749.42		5749.42	156.281
	t15	1447.54	5721.85		5721.85	155.532
	t16	1469	5759.87		5759.87	156.565
	t17	1493.57	5923.25		5923.25	161.006
	t18	1493.43	6068.56		6068.56	164.956
	t19	1494.9	6109.15		6109.15	166.059
	t20	1475.52	6206.23		6206.23	168.698
	t21	1490.1	6242.81		6242.81	169.692
	2022.05.05 e22c>ch.Moe (Fer-1)_1	area	Mean signal	background	background subtraction	fold-increase in mean signal
	pre-wound	842.782	3336.76	3306.35	30.41	1
	t1	842.782	3439.77		3439.77	113.113
	t2	842.782	3664.62		3664.62	120.507
	t3	842.782	3876.46		3876.46	127.473
	t4	931.366	4028.51		4028.51	132.473
	t5	966.128	4181.88		4181.88	137.517
	t6	1150.98	4230.13		4230.13	139.103
	t7	1269.13	4299.8		4299.8	141.394
	t8	1280.62	4439.51		4439.51	145.989
	t9	1279.77	4563.34		4563.34	150.06
	t10	1302.17	4696.56		4696.56	154.441
	t11	1322.87	4790.83		4790.83	157.541
	t12	1340.91	4882.82		4882.82	160.566
	t13	1402.36	4966.63		4966.63	163.322
	t14	1360.31	5087.15		5087.15	167.286
	t15	1444.21	5137.79		5137.79	168.951
	t16	1422.21	5263.93		5263.93	173.099
	t17	1373.24	5383.23		5383.23	177.022
	t18	1384.93	5387.48		5387.48	177.162
	t19	1431.84	5453.72		5453.72	179.34
	t20	1383.04	5653.8		5653.8	185.919
	t21	1390.81	5723.82		5723.82	188.222
	2022.05.05 e22c>ch.Moe (Fer-1)_2	area	Mean signal	background	background subtraction	fold-increase in mean signal
	pre-wound	742.704	3341.82	3300.32	41.501	1
	t1	742.704	3535.88		235.562	5.67606
	t2	742.704	3920.64		620.324	14.9472
	t3	742.704	4229.32		928.998	22.385
	t4	810.618	4424.76		1124.44	27.0942
	t5	955.51	4504.76		1204.44	29.022
	t6	925.436	4688.42		1388.1	33.4475
	t7	973.413	4829.5		1529.18	36.8468
	t8	956.414	5021.5		1721.18	41.4732
	t9	941.73	5208.32		1908	45.9749
	t10	958.616	5312.61		2012.29	48.4878
	t11	931.281	5490.21		2189.89	52.7671
	t12	916.767	5635.39		2335.07	56.2653
	t13	896.237	5823.41		2523.09	60.7959
	t14	913.463	5951.91		2651.59	63.8922
	t15	918.32	6021.16		2720.84	65.5607
	t16	893.385	6217.22		2916.9	70.2851
	t17	900.332	6287.47		2987.15	71.9778
	t18	910.244	6363.5		3063.18	73.8097
	t19	880.932	6555.79		3255.47	78.4432
	t20	880.706	6661.81		3361.49	80.9979
	t21	868.959	6763.34		3463.02	83.4443
Cells DMSO:
					20 px diameter circle
	Timelapse:	Frame:	Time (mins):	Z-slices (2 µm):	SYTOX signal (A.U.)	Background (A.U.)	Background subtraction	Fold-change in SYTOX signal
	2022.03.16 e22c-Gal4,UAS-ch.Moe (+sytox+Annexin V+DMSO) wounded	-1	pre-wound	7-11	3491.99	3406.8	85.192	1
	cell 1	1	0	6-10	3414.99		8.192	0.0961593
		2	0.5	6-10	4097.24		690.445	8.10458
		3	1	6-10	6233.11		2826.31	33.1758
		4	1.5	6-10	9294.16		5887.36	69.107
		5	2	6-10	13905		10498.2	123.23
		6	2.5	6-10	19645.1		16238.3	190.608
		7	3	6-10	24406.6		20999.8	246.5
		8	3.5	6-10	27204.1		23797.3	279.337
		9	4	6-10	29215.1		25808.3	302.943
		10	4.5	6-10	29473.8		26067	305.979
		11	5	6-10	29029.7		25622.9	300.766
		12	5.5	6-10	29320.3		25913.5	304.178
		13	6	6-10	28891.2		25484.4	299.14
		14	6.5	6-10	29550.8		26144	306.884
		15	7	6-10	29642.8		26236	307.963
		16	7.5	6-10	30061.7		26654.9	312.88
		17	8	6-10	29979		26572.2	311.909
		18	8.5	6-10	30715.7		27308.9	320.557
		19	9	6-10	31079.7		27672.9	324.83
		20	9.5	6-10	31981.7		28574.9	335.418
		21	10	6-10	33025.2		29618.4	347.667
	Timelapse:	Frame:	Time (mins):	Z-slices (2 µm):	SYTOX signal (A.U.)	Background (A.U.)	Background subtraction	Fold-change in SYTOX signal
	2022.03.16 e22c-Gal4,UAS-ch.Moe (+sytox+Annexin V+DMSO) wounded	-1	pre-wound	7-11	3484.27	3406.8	77.467	1
	cell 2	1	0	7-11	5485.28		2078.48	26.8305
		2	0.5	7-11	15163.9		11757.1	151.769
		3	1	7-11	22923.5		19516.7	251.936
		4	1.5	7-11	29844.8		26438	341.281
		5	2	7-11	35240.4		31833.6	410.931
		6	2.5	7-11	37644.6		34237.8	441.967
		7	3	7-11	39100.5		35693.7	460.76
		8	3.5	7-11	40101.6		36694.8	473.684
		9	4	7-11	41054.2		37647.4	485.98
		10	4.5	7-11	42712.2		39305.4	507.382
		11	5	7-11	42481.4		39074.6	504.403
		12	5.5	7-11	43237		39830.2	514.156
		13	6	7-11	43584.5		40177.7	518.643
		14	6.5	7-11	44407.1		41000.3	529.261
		15	7	7-11	44834.7		41427.9	534.781
		16	7.5	7-11	45389		41982.2	541.937
		17	8	7-11	45438.1		42031.3	542.57
		18	8.5	7-11	46506.1		43099.3	556.357
		19	9	7-11	46180.5		42773.7	552.154
		20	9.5	7-11	46044.7		42637.9	550.4
		21	10	7-11	46389.1		42982.3	554.846
	Timelapse:	Frame:	Time (mins):	Z-slices (2 µm):	SYTOX signal (A.U.)	Background (A.U.)	Background subtraction	Fold-change in SYTOX signal
	2022.03.16 e22c-Gal4,UAS-ch.Moe (+sytox+Annexin V+DMSO) wounded	-1	pre-wound	7-11	3496.64	3406.8	89.84	1
	cell 3	1	0	6-10	3931.16		524.359	5.83659
		2	0.5	6-10	4838.87		1432.07	15.9402
		3	1	6-10	5466.45		2059.65	22.9258
		4	1.5	6-10	6129.62		2722.82	30.3074
		5	2	6-10	6681.73		3274.93	36.4529
		6	2.5	6-10	7023.33		3616.53	40.2552
		7	3	6-10	7452.52		4045.73	45.0326
		8	3.5	6-10	7696.6		4289.8	47.7493
		9	4	6-10	7918.95		4512.15	50.2243
		10	4.5	6-10	8057.16		4650.37	51.7628
		11	5	6-10	8274.29		4867.49	54.1796
		12	5.5	6-10	8395.32		4988.52	55.5267
		13	6	6-10	8236.75		4829.95	53.7617
		14	6.5	6-10	7546.05		4139.25	46.0736
		15	7	6-10	7362.99		3956.19	44.036
		16	7.5	6-10	9225.11		5818.31	64.7631
		17	8	6-10	10196.4		6789.57	75.5741
		18	8.5	6-10	10444.6		7037.78	78.3368
		19	9	6-10	11025.6		7618.82	84.8043
		20	9.5	6-10	11614		8207.22	91.3537
		21	10	6-10	12465.5		9058.72	100.832
	Timelapse:	Frame:	Time (mins):	Z-slices (2 µm):	SYTOX signal (A.U.)	Background (A.U.)	Background subtraction	Fold-change in SYTOX signal
	2022.03.17 e22c-Gal4,UAS-ch.Moe (+sytox+Annexin V+DMSO) wounded	-1	pre-wound	10-14	3405.19	3357.2	47.991	1
	cell 1	1	0	10-14	3366.47		9.263	0.193015
		2	0.5	10-14	3608.91		251.703	5.2448
		3	1	10-14	3734.9		377.694	7.8701
		4	1.5	10-14	3832.71		475.504	9.90819
		5	2	10-14	3898.37		541.171	11.2765
		6	2.5	10-14	3961.57		604.368	12.5934
		7	3	10-14	4068.28		711.083	14.817
		8	3.5	10-14	4130.89		773.684	16.1214
		9	4	10-14	4247.49		890.289	18.5512
		10	4.5	11-15	4312.91		955.706	19.9143
		11	5	11-15	4405.01		1047.81	21.8334
		12	5.5	11-15	4498.95		1141.75	23.7909
		13	6	11-15	4635.11		1277.91	26.6281
		14	6.5	11-15	4726.45		1369.24	28.5313
		15	7	11-15	4807.98		1450.78	30.2302
		16	7.5	11-15	4921.8		1564.59	32.6018
		17	8	11-15	5075.73		1718.52	35.8093
		18	8.5	11-15	5426.77		2069.57	43.1241
		19	9	11-15	7313.3		3956.1	82.4342
		20	9.5	11-15	14358.7		11001.5	229.241
		21	10	11-15	21120.5		17763.3	370.139
	Timelapse:	Frame:	Time (mins):	Z-slices (2 µm):	SYTOX signal (A.U.)	Background (A.U.)	Background subtraction	Fold-change in SYTOX signal
	2022.03.17 e22c-Gal4,UAS-ch.Moe (+sytox+Annexin V+DMSO) wounded	-1	pre-wound	10-14	3406.07	3357.2	48.868	1
	cell 2	1	0	10-14	3380.61		23.409	0.479025
		2	0.5	10-14	3676.2		319.001	6.52781
		3	1	10-14	3825.92		468.722	9.59159
		4	1.5	10-14	3943.64		586.44	12.0005
		5	2	10-14	4118.74		761.542	15.5837
		6	2.5	10-14	4279.62		922.418	18.8757
		7	3	10-14	4473		1115.8	22.833
		8	3.5	10-14	4590.34		1233.14	25.234
		9	4	10-14	4742.3		1385.1	28.3437
		10	4.5	10-14	4935.86		1578.66	32.3046
		11	5	10-14	5081.98		1724.78	35.2947
		12	5.5	10-14	5330.19		1972.99	40.3739
		13	6	10-14	5426.08		2068.88	42.336
		14	6.5	10-14	5580.92		2223.72	45.5045
		15	7	10-14	5931.45		2574.25	52.6776
		16	7.5	10-14	6391.29		3034.09	62.0874
		17	8	10-14	6885.22		3528.02	72.1949
		18	8.5	10-14	8676.84		5319.64	108.857
		19	9	10-14	8570		5212.8	106.671
		20	9.5	10-14	10208.5		6851.28	140.2
		21	10	10-14	8129.45		4772.25	97.6559
	Timelapse:	Frame:	Time (mins):	Z-slices (2 µm):	SYTOX signal (A.U.)	Background (A.U.)	Background subtraction	Fold-change in SYTOX signal
	2022.03.17 e22c-Gal4,UAS-ch.Moe (+sytox+Annexin V+DMSO) wounded	-1	pre-wound	10-14	3419.47	3357.2	62.266	1
	cell 3	1	0	10-14	3354.78		-2.417	-0.0388173
		2	0.5	10-14	3408.81		51.605	0.828783
		3	1	10-14	3518.96		161.757	2.59784
		4	1.5	10-14	3672.73		315.529	5.06744
		5	2	10-14	3815.3		458.099	7.35713
		6	2.5	10-14	3935.69		578.488	9.29059
		7	3	10-14	4023.56		666.358	10.7018
		8	3.5	10-14	4076.03		718.826	11.5444
		9	4	10-14	4100.91		743.713	11.9441
		10	4.5	10-14	4073.97		716.773	11.5115
		11	5	10-14	4036.79		679.589	10.9143
		12	5.5	10-14	4008.3		651.099	10.4567
		13	6	10-14	3974.38		617.181	9.91201
		14	6.5	10-14	3957.95		600.747	9.64807
		15	7	10-14	3939.71		582.504	9.35509
		16	7.5	10-14	3911.47		554.266	8.90158
		17	8	10-14	3886.11		528.912	8.4944
		18	8.5	10-14	3893.57		536.364	8.61408
		19	9	10-14	3878.7		521.494	8.37526
		20	9.5	10-14	3889.72		532.513	8.55223
		21	10	10-14	3903.2		545.994	8.76873
	Timelapse:	Frame:	Time (mins):	Z-slices (2 µm):	SYTOX signal (A.U.)	Background (A.U.)	Background subtraction	Fold-change in SYTOX signal
	2022.03.18 e22c-Gal4,UAS-ch.Moe (+sytox+Annexin V+DMSO) wounded_1	-1	pre-wound	10-14	3501.89	3448	53.884	1
	cell 1	1	0	10-14	3580.99		132.989	2.46806
		2	0.5	10-14	4442.06		994.061	18.4482
		3	1	10-14	5069		1621	30.0831
		4	1.5	10-14	5514.07		2066.07	38.3429
		5	2	10-14	6135.48		2687.48	49.8752
		6	2.5	10-14	6771.14		3323.14	61.6721
		7	3	10-14	7407.58		3959.58	73.4834
		8	3.5	10-14	8080.3		4632.3	85.968
		9	4	10-14	8349		4901	90.9547
		10	4.5	10-14	8476.13		5028.13	93.3139
		11	5	10-14	8574.3		5126.3	95.1358
		12	5.5	10-14	8893.65		5445.65	101.062
		13	6	10-14	9077.63		5629.63	104.477
		14	6.5	10-14	9556.73		6108.72	113.368
		15	7	10-14	9566.05		6118.05	113.541
		16	7.5	10-14	9945.2		6497.2	120.578
		17	8	10-14	10567.9		7119.86	132.133
		18	8.5	10-14	10794.9		7346.92	136.347
		19	9	10-14	11210.1		7762.06	144.051
		20	9.5	10-14	11590.2		8142.17	151.106
		21	10	10-14	11653.6		8205.59	152.282
	Timelapse:	Frame:	Time (mins):	Z-slices (2 µm):	SYTOX signal (A.U.)	Background (A.U.)	Background subtraction	Fold-change in SYTOX signal
	2022.03.18 e22c-Gal4,UAS-ch.Moe (+sytox+Annexin V+DMSO) wounded_1	-1	pre-wound	10-14	3485.07	3448	37.064	1
	cell 2	1	0	9-13	3594.53		3594.53	96.9818
		2	0.5	9-13	7358.32		7358.32	198.53
		3	1	9-13	9966.28		9966.28	268.894
		4	1.5	9-13	10579		10579	285.424
		5	2	9-13	11197.9		11197.9	302.123
		6	2.5	9-13	11869.6		11869.6	320.245
		7	3	9-13	12070		12070	325.653
		8	3.5	9-13	12742.4		12742.4	343.796
		9	4	9-13	13446.6		13446.6	362.794
		10	4.5	9-13	14115.8		14115.8	380.851
		11	5	9-13	15157		15157	408.942
		12	5.5	9-13	16531.1		16531.1	446.014
		13	6	9-13	17457.9		17457.9	471.021
		14	6.5	9-13	18141		18141	489.452
		15	7	9-13	18407.3		18407.3	496.636
		16	7.5	9-13	19356		19356	522.233
		17	8	9-13	19816.9		19816.9	534.668
		18	8.5	9-13	19975.6		19975.6	538.948
		19	9	9-13	20765.9		20765.9	560.272
		20	9.5	9-13	21704.6		21704.6	585.598
		21	10	9-13	22078.1		22078.1	595.675
	Timelapse:	Frame:	Time (mins):	Z-slices (2 µm):	SYTOX signal (A.U.)	Background (A.U.)	Background subtraction	Fold-change in SYTOX signal
	2022.03.18 e22c-Gal4,UAS-ch.Moe (+sytox+Annexin V+DMSO) wounded_1	-1	pre-wound	9-13	3481.29	3448.95	32.34	1
	cell 3	1	0	9-13	3741.05		292.096	9.03203
		2	0.5	9-13	3875.27		426.321	13.1825
		3	1	9-13	3952.08		503.128	15.5575
		4	1.5	9-13	4049.57		600.615	18.5719
		5	2	9-13	4165.86		716.91	22.1679
		6	2.5	9-13	4356.96		908.011	28.077
		7	3	9-13	4482.41		1033.46	31.9561
		8	3.5	9-13	4681.58		1232.63	38.1147
		9	4	9-13	4764.31		1315.36	40.6728
		10	4.5	9-13	4701.16		1252.21	38.7201
		11	5	9-13	4756.2		1307.25	40.4221
		12	5.5	9-13	4853.01		1404.06	43.4154
		13	6	9-13	4829.6		1380.65	42.6918
		14	6.5	9-13	4787.28		1338.33	41.3832
		15	7	9-13	4724.48		1275.53	39.4413
		16	7.5	9-13	4735.6		1286.65	39.7852
		17	8	9-13	4746.81		1297.86	40.1318
		18	8.5	9-13	4684.39		1235.44	38.2015
		19	9	9-13	4672.42		1223.47	37.8315
		20	9.5	9-13	4668.72		1219.77	37.7171
		21	10	9-13	4585.77		1136.82	35.1522
	Timelapse:	Frame:	Time (mins):	Z-slices (2 µm):	SYTOX signal (A.U.)	Background (A.U.)	Background subtraction	Fold-change in SYTOX signal
	2022.04.13 e22c-Gal4,UAS-ch.Moe (+sytox+Annexin V+DMSO) wounded	-1	pre-wound	11-15	3443.62	3381.420	62.2	1
	cell 1	1	0	11-15	3427.342		45.922	0.738296
		2	0.5	11-15	3745.43		364.01	5.85225
		3	1	11-15	3900.02		518.596	8.33756
		4	1.5	11-15	4027.91		646.495	10.3938
		5	2	11-15	4178.8		797.381	12.8196
		6	2.5	11-15	4362.6		981.178	15.7746
		7	3	11-15	4518.24		1136.82	18.2769
		8	3.5	11-15	4689.15		1307.73	21.0246
		9	4	11-15	4670.88		1289.46	20.7309
		10	4.5	11-15	4756.57		1375.15	22.1086
		11	5	11-15	4656.03		1274.61	20.4921
		12	5.5	11-15	4639.66		1258.24	20.2289
		13	6	11-15	4648		1266.58	20.3631
		14	6.5	11-15	4591.78		1210.36	19.4592
		15	7	11-15	4415.21		1033.79	16.6204
		16	7.5	11-15	4326.9		945.485	15.2007
		17	8	11-15	4254.43		873.007	14.0355
		18	8.5	11-15	4346.49		965.067	15.5155
		19	9	11-15	4416.76		1035.34	16.6453
		20	9.5	11-15	4501.23		1119.81	18.0034
		21	10	11-15	4516.19		1134.77	18.2438
	Timelapse:	Frame:	Time (mins):	Z-slices (2 µm):	SYTOX signal (A.U.)	Background (A.U.)	Background subtraction	Fold-change in SYTOX signal
	2022.04.13 e22c-Gal4,UAS-ch.Moe (+sytox+Annexin V+DMSO) wounded	-1	pre-wound	10-14	3452	3382.38	69.619	1
	cell 2	1	0	10-14	3405.7		23.318	0.334937
		2	0.5	10-14	3950.71		568.325	8.16336
		3	1	10-14	4824.5		1442.12	20.7145
		4	1.5	10-14	5295.44		1913.06	27.4789
		5	2	10-14	5514.03		2131.65	30.6189
		6	2.5	10-14	5600.21		2217.83	31.8566
		7	3	10-14	5645.72		2263.33	32.5103
		8	3.5	10-14	5767.42		2385.04	34.2585
		9	4	10-14	5818.2		2435.82	34.9878
		10	4.5	10-14	5761.43		2379.05	34.1725
		11	5	10-14	5813.42		2431.04	34.9192
		12	5.5	10-14	5861.82		2479.44	35.6144
		13	6	10-14	5934.48		2552.1	36.6581
		14	6.5	10-14	5907.42		2525.04	36.2694
		15	7	10-14	5915.98		2533.6	36.3924
		16	7.5	10-14	5946.14		2563.76	36.8256
		17	8	10-14	5872.06		2489.68	35.7615
		18	8.5	10-14	5876.08		2493.7	35.8192
		19	9	10-14	5819.67		2437.29	35.009
		20	9.5	10-14	5836.3		2453.92	35.2479
		21	10	10-14	5878.6		2496.22	35.8555
	Timelapse:	Frame:	Time (mins):	Z-slices (2 µm):	SYTOX signal (A.U.)	Background (A.U.)	Background subtraction	Fold-change in SYTOX signal
	2022.04.13 e22c-Gal4,UAS-ch.Moe (+sytox+Annexin V+DMSO) wounded	-1	pre-wound	11-15	3439.29	3381.420	57.874	1
	cell 3	1	0	11-15	3435.91		54.495	0.941615
		2	0.5	11-15	3708.37		326.953	5.64939
		3	1	11-15	3852.15		470.729	8.13369
		4	1.5	11-15	3985.55		604.127	10.4387
		5	2	11-15	4087.01		705.589	12.1918
		6	2.5	11-15	4242.57		861.153	14.8798
		7	3	11-15	4375.31		993.89	17.1733
		8	3.5	11-15	4495.27		1113.85	19.2461
		9	4	11-15	4640.75		1259.33	21.7599
		10	4.5	11-15	4853.03		1471.61	25.4278
		11	5	11-15	5069.12		1687.7	29.1616
		12	5.5	11-15	5097.1		1715.68	29.6451
		13	6	11-15	5209.22		1827.8	31.5824
		14	6.5	11-15	5346.06		1964.64	33.9469
		15	7	11-15	5481.51		2100.09	36.2873
		16	7.5	11-15	5777.37		2395.95	41.3994
		17	8	11-15	5857.38		2475.96	42.7819
		18	8.5	11-15	6046.75		2665.33	46.0541
		19	9	11-15	6165.44		2784.02	48.1049
		20	9.5	11-15	6294.11		2912.69	50.3281
		21	10	11-15	6411.62		3030.2	52.3585
	Timelapse:	Frame:	Time (mins):	Z-slices (2 µm):	SYTOX signal (A.U.)	Background (A.U.)	Background subtraction	Fold-change in SYTOX signal
	2022.04.15 e22c-Gal4,UAS-ch.Moe (+sytox+Annexin V+DMSO) wounded	-1	pre-wound	10-14	3402.79	3362.34	40.448	1
	cell 1	1	0	10-14	3481.63		119.293	2.94929
		2	0.5	10-14	3661.14		298.799	7.38724
		3	1	10-14	3934.08		571.742	14.1352
		4	1.5	10-14	4484.25		1121.91	27.7371
		5	2	10-14	5758.96		2396.62	59.2519
		6	2.5	10-14	8371.06		5008.72	123.831
		7	3	10-14	10277.9		6915.59	170.975
		8	3.5	10-14	12131.1		8768.78	216.791
		9	4	10-14	13243		9880.65	244.28
		10	4.5	10-14	14879.2		11516.9	284.732
		11	5	10-14	15971		12608.6	311.724
		12	5.5	10-14	16709.1		13346.7	329.973
		13	6	10-14	17544.3		14182	350.622
		14	6.5	10-14	18097.2		14734.9	364.292
		15	7	10-14	18382		15019.6	371.332
		16	7.5	10-14	18298.3		14936	369.264
		17	8	10-14	17939.8		14577.5	360.401
		18	8.5	10-14	18298.2		14935.9	369.261
		19	9	10-14	17855.1		14492.8	358.307
		20	9.5	10-14	18000.4		14638	361.897
		21	10	10-14	18286		14923.6	368.958
	Timelapse:	Frame:	Time (mins):	Z-slices (2 µm):	SYTOX signal (A.U.)	Background (A.U.)	Background subtraction	Fold-change in SYTOX signal
	2022.04.15 e22c-Gal4,UAS-ch.Moe (+sytox+Annexin V+DMSO) wounded	-1	pre-wound	11-15	3399.92	3362.66	37.266	1
	cell 2	1	0	11-15	3413.89		51.231	1.37474
		2	0.5	11-15	3834.27		471.611	12.6553
		3	1	11-15	5060.94		1698.28	45.572
		4	1.5	11-15	6810.46		3447.81	92.5188
		5	2	11-15	8464.06		5101.4	136.892
		6	2.5	11-15	10177.1		6814.4	182.859
		7	3	11-15	11409		8046.37	215.917
		8	3.5	11-15	12008.9		8646.27	232.015
		9	4	11-15	12885.1		9522.4	255.525
		10	4.5	11-15	14649.2		11286.5	302.864
		11	5	11-15	16733.5		13370.8	358.794
		12	5.5	11-15	17422.7		14060	377.288
		13	6	11-15	18668.2		15305.5	410.71
		14	6.5	11-15	19901.4		16538.7	443.801
		15	7	11-15	21549.4		18186.7	488.025
		16	7.5	11-15	21399.4		18036.7	483.999
		17	8	11-15	21737.3		18374.6	493.066
		18	8.5	11-15	23024.6		19662	527.611
		19	9	11-15	24474.4		21111.8	566.516
		20	9.5	11-15	25677		22314.3	598.785
		21	10	11-15	26456		23093.4	619.69
	Timelapse:	Frame:	Time (mins):	Z-slices (2 µm):	SYTOX signal (A.U.)	Background (A.U.)	Background subtraction	Fold-change in SYTOX signal
	2022.04.15 e22c-Gal4,UAS-ch.Moe (+sytox+Annexin V+DMSO) wounded	-1	pre-wound	11-15	3401.81	3362.66	39.155	1
	cell 3	1	0	11-15	3417.64		54.981	1.40419
		2	0.5	11-15	4066.59		703.934	17.9781
		3	1	11-15	4979.71		1617.05	41.2987
		4	1.5	11-15	5895.35		2532.69	64.6837
		5	2	11-15	6892.82		3530.17	90.1588
		6	2.5	11-15	7753.78		4391.13	112.147
		7	3	11-15	8380.82		5018.16	128.161
		8	3.5	11-15	8809.13		5446.48	139.1
		9	4	11-15	8998.6		5635.95	143.939
		10	4.5	11-15	9219.56		5856.9	149.582
		11	5	11-15	9441.94		6079.28	155.262
		12	5.5	11-15	9521.2		6158.55	157.286
		13	6	11-15	9742.6		6379.94	162.941
		14	6.5	11-15	9904.33		6541.68	167.071
		15	7	11-15	10046.3		6683.63	170.697
		16	7.5	11-15	10217.6		6854.98	175.073
		17	8	11-15	10328.6		6965.97	177.908
		18	8.5	11-15	10729.4		7366.72	188.142
		19	9	11-15	10847.8		7485.19	191.168
		20	9.5	11-15	10766.6		7403.98	189.094
		21	10	11-15	10799.3		7436.69	189.93
	Timelapse:	Frame:	Time (mins):	Z-slices (2 µm):	SYTOX signal (A.U.)	Background (A.U.)	Background subtraction	Fold-change in SYTOX signal
	2022.05.04 e22c-Gal4,UAS-ch.Moe (+sytox+Annexin V+DMSO) wounded_1	-1	pre-wound	10-14	3359.1	3325.68	33.42	1
	cell 1	1	0	10-14	3441.66		115.98	3.47038
		2	0.5	10-14	3599.2		273.522	8.18438
		3	1	10-14	3717.29		391.607	11.7177
		4	1.5	10-14	3806.16		480.48	14.377
		5	2	10-14	3926.8		601.116	17.9867
		6	2.5	10-14	3989.42		663.74	19.8606
		7	3	10-14	4080.1		754.423	22.574
		8	3.5	10-14	4154.53		828.854	24.8011
		9	4	10-14	4244.23		918.55	27.485
		10	4.5	10-14	4335.84		1010.15	30.226
		11	5	10-14	4429.89		1104.21	33.0403
		12	5.5	10-14	4519.87		1194.19	35.7329
		13	6	10-14	4617.48		1291.8	38.6535
		14	6.5	10-14	4763.56		1437.88	43.0244
		15	7	10-14	4921.98		1596.3	47.7647
		16	7.5	10-14	4954.31		1628.63	48.7322
		17	8	10-14	5130.74		1805.06	54.0114
		18	8.5	10-14	5294.65		1968.96	58.9158
		19	9	10-14	5386.2		2060.52	61.6552
		20	9.5	10-14	5615.19		2289.51	68.5072
		21	10	10-14	5701.18		2375.5	71.0802
	Timelapse:	Frame:	Time (mins):	Z-slices (2 µm):	SYTOX signal (A.U.)	Background (A.U.)	Background subtraction	Fold-change in SYTOX signal
	2022.05.04 e22c-Gal4,UAS-ch.Moe (+sytox+Annexin V+DMSO) wounded_1	-1	pre-wound	10-14	3355.52	3325.68	29.838	1
	cell 2	1	0	10-14	3435.36		109.683	3.67595
		2	0.5	10-14	3538.83		213.151	7.14361
		3	1	10-14	3607.43		281.749	9.44262
		4	1.5	10-14	3658.95		333.265	11.1691
		5	2	10-14	3676.87		351.192	11.77
		6	2.5	10-14	3696.58		370.901	12.4305
		7	3	10-14	3722.37		396.689	13.2948
		8	3.5	10-14	3764.46		438.778	14.7053
		9	4	10-14	3796.15		470.465	15.7673
		10	4.5	10-14	3852.25		526.569	17.6476
		11	5	10-14	3934.5		608.819	20.4041
		12	5.5	10-14	4019.63		693.952	23.2573
		13	6	10-14	4092.81		767.129	25.7098
		14	6.5	10-14	4201.79		876.107	29.3621
		15	7	10-14	4328.5		1002.82	33.6087
		16	7.5	10-14	4412.17		1086.49	36.413
		17	8	10-14	4504.82		1179.14	39.5181
		18	8.5	10-14	4635.97		1310.29	43.9134
		19	9	10-14	4734.31		1408.63	47.2091
		20	9.5	10-14	4825.7		1500.01	50.272
		21	10	10-14	4959.87		1634.19	54.7688
	Timelapse:	Frame:	Time (mins):	Z-slices (2 µm):	SYTOX signal (A.U.)	Background (A.U.)	Background subtraction	Fold-change in SYTOX signal
	2022.05.04 e22c-Gal4,UAS-ch.Moe (+sytox+Annexin V+DMSO) wounded_1	-1	pre-wound	10-14	3360.19	3325.68	34.512	1
	cell 3	1	0	10-14	3367.46		41.775	1.21045
		2	0.5	10-14	3402.24		76.563	2.21845
		3	1	10-14	3449.94		124.256	3.60037
		4	1.5	10-14	3493.68		167.996	4.86776
		5	2	10-14	3527.92		202.243	5.86008
		6	2.5	10-14	3572.12		246.436	7.14059
		7	3	10-14	3635.51		309.832	8.97752
		8	3.5	10-14	3702.47		376.791	10.9177
		9	4	10-14	3784.79		459.107	13.3028
		10	4.5	10-14	3888.15		562.465	16.2977
		11	5	10-14	3950.42		624.74	18.1021
		12	5.5	10-14	4020.06		694.382	20.12
		13	6	10-14	4104.08		778.398	22.5544
		14	6.5	10-14	4193.87		868.189	25.1561
		15	7	10-14	4349.67		1023.99	29.6705
		16	7.5	10-14	4463.3		1137.62	32.9629
		17	8	10-14	4598.91		1273.23	36.8924
		18	8.5	10-14	4744.92		1419.24	41.1232
		19	9	10-14	4639.82		1314.14	38.0777
		20	9.5	10-14	4304.4		978.715	28.3587
		21	10	10-14	4300.84		975.161	28.2557
	Timelapse:	Frame:	Time (mins):	Z-slices (2 µm):	SYTOX signal (A.U.)	Background (A.U.)	Background subtraction	Fold-change in SYTOX signal
	2022.05.04 e22c-Gal4,UAS-ch.Moe (+sytox+Annexin V+DMSO) wounded_2	-1	pre-wound	10-14	3334.93	3301.44	33.492	1
	cell 1	1	0	10-14	3363.02		61.577	1.83856
		2	0.5	10-14	3572.13		270.688	8.08217
		3	1	10-14	3839.82		538.374	16.0747
		4	1.5	10-14	4036.39		734.95	21.944
		5	2	10-14	4269.29		967.852	28.898
		6	2.5	10-14	4364.93		1063.49	31.7535
		7	3	10-14	4458.71		1157.27	34.5536
		8	3.5	10-14	4591.8		1290.36	38.5275
		9	4	10-14	4744.05		1442.61	43.0732
		10	4.5	10-14	4887.93		1586.48	47.3691
		11	5	10-14	4967.53		1666.09	49.7458
		12	5.5	10-14	4973.2		1671.76	49.9151
		13	6	10-14	5072.1		1770.65	52.8679
		14	6.5	10-14	5207.83		1906.38	56.9206
		15	7	10-14	5434.89		2133.45	63.7002
		16	7.5	10-14	5693.22		2391.78	71.4134
		17	8	10-14	6372.7		3071.25	91.7011
		18	8.5	10-14	6972.81		3671.37	109.619
		19	9	10-14	7851.6		4550.16	135.858
		20	9.5	10-14	8477.41		5175.96	154.543
		21	10	10-14	9267.69		5966.25	178.139
	Timelapse:	Frame:	Time (mins):	Z-slices (2 µm):	SYTOX signal (A.U.)	Background (A.U.)	Background subtraction	Fold-change in SYTOX signal
	2022.05.04 e22c-Gal4,UAS-ch.Moe (+sytox+Annexin V+DMSO) wounded_2	-1	pre-wound	10-14	3340.64	3301.44	39.2	1
	cell 2	1	0	10-14	3380.88		79.438	2.02648
		2	0.5	10-14	3579.17		277.729	7.08492
		3	1	10-14	4139.63		838.188	21.3823
		4	1.5	10-14	4930.09		1628.65	41.5472
		5	2	10-14	5908.32		2606.88	66.5021
		6	2.5	10-14	6906.15		3604.71	91.957
		7	3	10-14	7897.82		4596.37	117.254
		8	3.5	10-14	9186.17		5884.72	150.12
		9	4	11-15	10417.3		7115.86	181.527
		10	4.5	11-15	11364.5		8063.1	205.691
		11	5	11-15	12581.2		9279.72	236.728
		12	5.5	11-15	14013.6		10712.1	273.268
		13	6	11-15	16304.9		13003.4	331.72
		14	6.5	11-15	17753.1		14451.6	368.664
		15	7	11-15	19036.7		15735.2	401.408
		16	7.5	11-15	19805		16503.6	421.01
		17	8	11-15	20762.1		17460.7	445.426
		18	8.5	11-15	21279.5		17978.1	458.624
		19	9	11-15	23074.3		19772.8	504.409
		20	9.5	11-15	23580.3		20278.9	517.318
		21	10	11-15	24637.4		21336	544.285
	Timelapse:	Frame:	Time (mins):	Z-slices (2 µm):	SYTOX signal (A.U.)	Background (A.U.)	Background subtraction	Fold-change in SYTOX signal
	2022.05.04 e22c-Gal4,UAS-ch.Moe (+sytox+Annexin V+DMSO) wounded_2	-1	pre-wound	10-14	3322.99	3301.44	21.549	1
	cell 3	1	0	10-14	3384.5		83.058	3.85438
		2	0.5	10-14	3480.27		178.83	8.29876
		3	1	10-14	3567.5		266.058	12.3467
		4	1.5	10-14	3627.45		326.004	15.1285
		5	2	10-14	3657.22		355.776	16.5101
		6	2.5	10-14	3660.67		359.232	16.6705
		7	3	10-14	3690.22		388.78	18.0417
		8	3.5	10-14	3760.58		459.134	21.3065
		9	4	10-14	3824.81		523.365	24.2872
		10	4.5	10-14	3818.41		516.973	23.9906
		11	5	10-14	3803.88		502.435	23.3159
		12	5.5	10-14	3738.96		437.52	20.3035
		13	6	10-14	3735.14		433.694	20.1259
		14	6.5	10-14	3733.48		432.036	20.049
		15	7	10-14	3752.32		450.874	20.9232
		16	7.5	10-14	3765.76		464.321	21.5472
		17	8	10-14	3781.57		480.124	22.2806
		18	8.5	10-14	3738.13		436.688	20.2649
		19	9	10-14	3854.11		552.666	25.6469
		20	9.5	10-14	3729.76		428.314	19.8763
		21	10	10-14	3740.07		438.624	20.3547
	Timelapse:	Frame:	Time (mins):	Z-slices (2 µm):	SYTOX signal (A.U.)	Background (A.U.)	Background subtraction	Fold-change in SYTOX signal
	2022.05.04 e22c-Gal4,UAS-ch.Moe (+sytox+Annexin V+DMSO) wounded_4	-1	pre-wound	11-15	3383.56	3276.68	106.885	1
	cell 1	1	0	11-15	3372.02		95.341	0.891996
		2	0.5	11-15	3398.25		121.569	1.13738
		3	1	11-15	3468.99		192.313	1.79925
		4	1.5	11-15	3562.36		285.68	2.67278
		5	2	11-15	3626.01		349.328	3.26826
		6	2.5	11-15	3764.01		487.331	4.5594
		7	3	11-15	3812.43		535.756	5.01245
		8	3.5	11-15	3878.67		601.993	5.63216
		9	4	12-16	3827.08		550.398	5.14944
		10	4.5	12-16	3974.51		697.831	6.5288
		11	5	12-16	3993.48		716.803	6.7063
		12	5.5	12-16	4061.1		784.426	7.33897
		13	6	12-16	4129.03		852.35	7.97446
		14	6.5	12-16	4215.23		938.556	8.78099
		15	7	12-16	4321.63		1044.95	9.77641
		16	7.5	12-16	4450.06		1173.39	10.978
		17	8	12-16	4614.35		1337.68	12.5151
		18	8.5	12-16	4767.96		1491.28	13.9522
		19	9	12-16	4918.34		1641.66	15.3591
		20	9.5	12-16	5127.22		1850.54	17.3134
		21	10	12-16	5316.43		2039.75	19.0836
	Timelapse:	Frame:	Time (mins):	Z-slices (2 µm):	SYTOX signal (A.U.)	Background (A.U.)	Background subtraction	Fold-change in SYTOX signal
	2022.05.04 e22c-Gal4,UAS-ch.Moe (+sytox+Annexin V+DMSO) wounded_4	-1	pre-wound	11-15	3355.61	3276.68	78.936	1
	cell 2	1	0	11-15	3363.57		86.895	1.10083
		2	0.5	11-15	3383.69		107.012	1.35568
		3	1	11-15	3456.25		179.572	2.27491
		4	1.5	11-15	3558.25		281.569	3.56705
		5	2	11-15	3604.51		327.828	4.15309
		6	2.5	11-15	3673.22		396.537	5.02353
		7	3	11-15	3693.76		417.085	5.28384
		8	3.5	11-15	3746.04		469.36	5.94608
		9	4	11-15	3805.05		528.369	6.69364
		10	4.5	11-15	3842.43		565.752	7.16722
		11	5	11-15	3834.95		558.271	7.07245
		12	5.5	11-15	3767.05		490.369	6.21224
		13	6	11-15	3684.02		407.344	5.16043
		14	6.5	11-15	3922.49		645.816	8.18151
		15	7	11-15	4025.65		748.968	9.48829
		16	7.5	11-15	4056.4		779.721	9.87789
		17	8	11-15	4125.76		849.085	10.7566
		18	8.5	11-15	4180.32		903.642	11.4478
		19	9	11-15	4113.49		836.809	10.6011
		20	9.5	11-15	4182.54		905.863	11.4759
		21	10	11-15	4196.41		919.733	11.6516
	Timelapse:	Frame:	Time (mins):	Z-slices (2 µm):	SYTOX signal (A.U.)	Background (A.U.)	Background subtraction	Fold-change in SYTOX signal
	2022.05.04 e22c-Gal4,UAS-ch.Moe (+sytox+Annexin V+DMSO) wounded_4	-1	pre-wound	10-14	3330.47	3277.21	53.258	1
	cell 3	1	0	10-14	3390.54		3390.54	63.6625
		2	0.5	10-14	3508.72		3508.72	65.8816
		3	1	10-14	3694.08		3694.08	69.362
		4	1.5	10-14	4060.68		4060.68	76.2454
		5	2	10-14	4518.82		4518.82	84.8476
		6	2.5	10-14	5204.58		5204.58	97.7239
		7	3	10-14	6058.96		6058.96	113.766
		8	3.5	10-14	7548.9		7548.9	141.742
		9	4	10-14	9142.96		9142.96	171.673
		10	4.5	10-14	10736.5		10736.5	201.594
		11	5	10-14	11697.3		11697.3	219.634
		12	5.5	10-14	13111.5		13111.5	246.189
		13	6	10-14	13725.3		13725.3	257.713
		14	6.5	10-14	14787.6		14787.6	277.659
		15	7	10-14	15409.9		15409.9	289.343
		16	7.5	10-14	16481.4		16481.4	309.463
		17	8	10-14	17707.9		17707.9	332.492
		18	8.5	10-14	18426.2		18426.2	345.98
		19	9	10-14	18502.2		18502.2	347.407
		20	9.5	10-14	18586.1		18586.1	348.983
		21	10	10-14	19308		19308	362.537
Cells Fer-1:
					20 px diameter circle
	Timelapse:	Frame:	Time (mins):	Z-slices (2 µm):	SYTOX signal (A.U.)	Background (A.U.)	Background subtraction	Fold-change in SYTOX signal
	2022.03.16 e22c-Gal4,UAS-ch.Moe (+sytox+Annexin V+Fer-1) wounded_1	-1	pre-wound	8-12	3495.42	3377.48	117.943	1
	cell 1	1	0	8-12	3616.19		238.712	2.02396
		2	0.5	8-12	10984.5		7607.03	64.4975
		3	1	8-12	15603.1		12225.6	103.657
		4	1.5	8-12	17460.5		14083.1	119.406
		5	2	8-12	18451.8		15074.3	127.81
		6	2.5	8-12	19259.7		15882.2	134.66
		7	3	8-12	20217.1		16839.6	142.777
		8	3.5	8-12	20613.3		17235.9	146.137
		9	4	8-12	20364.7		16987.2	144.029
		10	4.5	8-12	19105.3		15727.8	133.351
		11	5	8-12	18619		15241.6	129.228
		12	5.5	8-12	18698.1		15320.7	129.899
		13	6	8-12	18559.7		15182.2	128.725
		14	6.5	8-12	15433.8		12056.3	102.221
		15	7	7-11	13521.9		10144.4	86.0112
		16	7.5	7-11	13303.4		9925.89	84.1584
		17	8	6-10	13110.3		9732.78	82.521
		18	8.5	6-10	13131.9		9754.44	82.7047
		19	9	6-10	12756.7		9379.24	79.5235
		20	9.5	6-10	12533.3		9155.81	77.6291
		21	10	6-10	12271.3		8893.78	75.4075
	Timelapse:	Frame:	Time (mins):	Z-slices (2 µm):	SYTOX signal (A.U.)	Background (A.U.)	Background subtraction	Fold-change in SYTOX signal
	2022.03.16 e22c-Gal4,UAS-ch.Moe (+sytox+Annexin V+Fer-1) wounded_1	-1	pre-wound	6-10	3437.94	3378.3	59.633	1
	cell 2	1	0	6-10	3551.93		173.626	2.91158
		2	0.5	6-10	11926.6		8548.25	143.348
		3	1	6-10	18952.7		15574.4	261.171
		4	1.5	6-10	25227.8		21849.5	366.4
		5	2	6-10	28643.4		25265	423.676
		6	2.5	6-10	31367.3		27989	469.354
		7	3	6-10	32907.9		29529.6	495.19
		8	3.5	6-10	34921.4		31543.1	528.954
		9	4	6-10	36605.2		33226.9	557.189
		10	4.5	6-10	37420.4		34042.1	570.86
		11	5	6-10	37696.8		34318.5	575.496
		12	5.5	6-10	38773.6		35395.3	593.553
		13	6	6-10	39642.9		36264.6	608.13
		14	6.5	6-10	39927.6		36549.3	612.905
		15	7	6-10	40343.6		36965.3	619.879
		16	7.5	6-10	40897.6		37519.3	629.17
		17	8	6-10	41732.1		38353.8	643.164
		18	8.5	6-10	42042.4		38664.1	648.367
		19	9	6-10	42036.5		38658.2	648.269
		20	9.5	6-10	41935.5		38557.2	646.574
		21	10	6-10	42513.7		39135.4	656.271
	Timelapse:	Frame:	Time (mins):	Z-slices (2 µm):	SYTOX signal (A.U.)	Background (A.U.)	Background subtraction	Fold-change in SYTOX signal
	2022.03.16 e22c-Gal4,UAS-ch.Moe (+sytox+Annexin V+Fer-1) wounded_1	-1	pre-wound	8-12	3527	3377.48	149.522	1
	cell 3	1	0	8-12	3628.53		251.05	1.67902
		2	0.5	8-12	5577.24		2199.76	14.712
		3	1	8-12	7785.66		4408.18	29.4818
		4	1.5	8-12	9258.88		5881.4	39.3347
		5	2	8-12	10581.3		7203.85	48.1792
		6	2.5	8-12	11666.4		8288.9	55.436
		7	3	8-12	12491.5		9114.06	60.9547
		8	3.5	8-12	13194.2		9816.76	65.6543
		9	4	8-12	14381.2		11003.8	73.5928
		10	4.5	8-12	15190.9		11813.4	79.0078
		11	5	8-12	16034.1		12656.6	84.6469
		12	5.5	8-12	17359.8		13982.4	93.5137
		13	6	8-12	18462.6		15085.1	100.889
		14	6.5	8-12	20750.8		17373.3	116.192
		15	7	8-12	22968.2		19590.7	131.022
		16	7.5	8-12	23734.9		20357.5	136.15
		17	8	8-12	24940.8		21563.3	144.215
		18	8.5	8-12	25410.7		22033.2	147.358
		19	9	8-12	25500.6		22123.1	147.959
		20	9.5	8-12	26020.8		22643.3	151.438
		21	10	8-12	26136.2		22758.7	152.21
	Timelapse:	Frame:	Time (mins):	Z-slices (2 µm):	SYTOX signal (A.U.)	Background (A.U.)	Background subtraction	Fold-change in SYTOX signal
	2022.03.16 e22c-Gal4,UAS-ch.Moe (+sytox+Annexin V+Fer-1) wounded_2	-1	pre-wound	8-12	3565.34	3410.82	154.524	1
	cell 1	1	0	8-12	6972.83		3562.01	23.0515
		2	0.5	8-12	21146.6		17735.7	114.777
		3	1	8-12	29031.6		25620.8	165.805
		4	1.5	8-12	34485.2		31074.4	201.097
		5	2	8-12	38276.1		34865.3	225.63
		6	2.5	8-12	40892.2		37481.4	242.561
		7	3	8-12	42766.9		39356.1	254.693
		8	3.5	8-12	43854.1		40443.3	261.728
		9	4	8-12	45092.8		41682	269.744
		10	4.5	8-12	45786.6		42375.8	274.234
		11	5	8-12	48031.6		44620.7	288.762
		12	5.5	8-12	48613.2		45202.4	292.527
		13	6	8-12	49030.4		45619.6	295.227
		14	6.5	8-12	49038.4		45627.6	295.278
		15	7	8-12	49120.4		45709.6	295.809
		16	7.5	8-12	50095.8		46684.9	302.121
		17	8	8-12	50303.3		46892.4	303.464
		18	8.5	8-12	49951.1		46540.3	301.185
		19	9	8-12	49352.3		45941.5	297.31
		20	9.5	8-12	49465.7		46054.9	298.044
		21	10	8-12	49411.1		46000.3	297.69
	Timelapse:	Frame:	Time (mins):	Z-slices (2 µm):	SYTOX signal (A.U.)	Background (A.U.)	Background subtraction	Fold-change in SYTOX signal
	2022.03.16 e22c-Gal4,UAS-ch.Moe (+sytox+Annexin V+Fer-1) wounded_2	-1	pre-wound	8-12	3504.21	3410.82	93.391	1
	cell 2	1	0	8-12	4802.86		4802.86	51.4275
		2	0.5	8-12	13462.1		13462.1	144.147
		3	1	8-12	22285.3		22285.3	238.624
		4	1.5	8-12	29797.2		29797.2	319.059
		5	2	8-12	33376.4		33376.4	357.383
		6	2.5	8-12	36662.3		36662.3	392.568
		7	3	8-12	38655.7		38655.7	413.913
		8	3.5	8-12	39097.5		39097.5	418.643
		9	4	8-12	39953.2		39953.2	427.806
		10	4.5	8-12	40695.8		40695.8	435.757
		11	5	8-12	41715.4		41715.4	446.674
		12	5.5	8-12	42252.1		42252.1	452.422
		13	6	8-12	43156.5		43156.5	462.106
		14	6.5	8-12	43761.4		43761.4	468.582
		15	7	8-12	45053		45053	482.412
		16	7.5	8-12	46085.6		46085.6	493.47
		17	8	8-12	47316.2		47316.2	506.646
		18	8.5	8-12	47540		47540	509.042
		19	9	8-12	47936.4		47936.4	513.288
		20	9.5	8-12	47542.7		47542.7	509.072
		21	10	8-12	49043.7		49043.7	525.144
	Timelapse:	Frame:	Time (mins):	Z-slices (2 µm):	SYTOX signal (A.U.)	Background (A.U.)	Background subtraction	Fold-change in SYTOX signal
	2022.03.16 e22c-Gal4,UAS-ch.Moe (+sytox+Annexin V+Fer-1) wounded_2	-1	pre-wound	8-12	3623.07	3410.82	212.248	1
	cell 3	1	0	8-12	3755.07		344.252	1.62193
		2	0.5	8-12	4864.39		1453.57	6.84846
		3	1	8-12	6122.99		2712.17	12.7783
		4	1.5	8-12	6995.14		3584.32	16.8874
		5	2	8-12	7864.68		4453.86	20.9842
		6	2.5	8-12	8523.39		5112.57	24.0877
		7	3	8-12	9315.35		5904.54	27.819
		8	3.5	8-12	9860.12		6449.3	30.3857
		9	4	8-12	10080.3		6669.49	31.4231
		10	4.5	8-12	10527.5		7116.7	33.5301
		11	5	8-12	11235.9		7825.09	36.8677
		12	5.5	8-12	11502.5		8091.69	38.1237
		13	6	8-12	11745.6		8334.73	39.2688
		14	6.5	8-12	12431		9020.15	42.4981
		15	7	8-12	13188.6		9777.76	46.0676
		16	7.5	8-12	22951.1		19540.3	92.0633
		17	8	8-12	30517.8		27107	127.714
		18	8.5	8-12	35131		31720.2	149.449
		19	9	8-12	37428.5		34017.7	160.273
		20	9.5	8-12	39351.3		35940.5	169.333
		21	10	8-12	40613.3		37202.5	175.278
	Timelapse:	Frame:	Time (mins):	Z-slices (2 µm):	SYTOX signal (A.U.)	Background (A.U.)	Background subtraction	Fold-change in SYTOX signal
	2022.03.17 e22c-Gal4,UAS-ch.Moe (+sytox+Annexin V+Fer-1) wounded_1	-1	pre-wound	9-13	3401.38	3255.46	145.922	1
	cell 1	1	0	9-13	3380.91		125.454	0.859733
		2	0.5	9-13	4292.76		1037.3	7.10861
		3	1	9-13	5684.38		2428.92	16.6453
		4	1.5	9-13	7044.37		3788.91	25.9653
		5	2	9-13	7438.73		4183.27	28.6678
		6	2.5	10-14	7969.78		4714.32	32.3071
		7	3	10-14	9111.71		5856.25	40.1327
		8	3.5	10-14	10557.8		7302.3	50.0425
		9	4	10-14	11009.5		7754.06	53.1384
		10	4.5	10-14	11406.7		8151.25	55.8603
		11	5	10-14	12163.6		8908.14	61.0473
		12	5.5	10-14	12648.4		9392.91	64.3694
		13	6	10-14	13295.1		10039.7	68.8015
		14	6.5	10-14	14280.7		11025.2	75.5557
		15	7	10-14	15344.7		12089.2	82.847
		16	7.5	10-14	16740.6		13485.2	92.4136
		17	8	10-14	18032.5		14777.1	101.267
		18	8.5	10-14	19362		16106.5	110.378
		19	9	10-14	20704.5		17449.1	119.578
		20	9.5	10-14	22225.3		18969.9	130
		21	10	10-14	23456.7		20201.2	138.439
	Timelapse:	Frame:	Time (mins):	Z-slices (2 µm):	SYTOX signal (A.U.)	Background (A.U.)	Background subtraction	Fold-change in SYTOX signal
	2022.03.17 e22c-Gal4,UAS-ch.Moe (+sytox+Annexin V+Fer-1) wounded_1	-1	pre-wound	9-13	3399.19	3255.46	143.726	1
	cell 2	1	0	9-13	3410.26		154.798	1.07704
		2	0.5	9-13	3870.4		614.938	4.27854
		3	1	9-13	4262.9		1007.44	7.00946
		4	1.5	9-13	4557.07		1301.61	9.0562
		5	2	9-13	4872.35		1616.89	11.2498
		6	2.5	10-14	5187.98		1932.52	13.4459
		7	3	10-14	5385.32		2129.86	14.8189
		8	3.5	10-14	6171.74		2916.28	20.2906
		9	4	10-14	6171.74		2916.28	20.2906
		10	4.5	10-14	6463.06		3207.6	22.3175
		11	5	10-14	6816.08		3560.62	24.7736
		12	5.5	10-14	7034.62		3779.16	26.2942
		13	6	10-14	7168.34		3912.88	27.2246
		14	6.5	10-14	7580.87		4325.41	30.0948
		15	7	10-14	9044.93		5789.47	40.2813
		16	7.5	10-14	18505.1		15249.7	106.102
		17	8	10-14	26963.9		23708.4	164.956
		18	8.5	10-14	31471.4		28216	196.318
		19	9	10-14	33350.8		30095.3	209.394
		20	9.5	10-14	34988.7		31733.2	220.79
		21	10	10-14	35964.5		32709	227.579
	Timelapse:	Frame:	Time (mins):	Z-slices (2 µm):	SYTOX signal (A.U.)	Background (A.U.)	Background subtraction	Fold-change in SYTOX signal
	2022.03.17 e22c-Gal4,UAS-ch.Moe (+sytox+Annexin V+Fer-1) wounded_1	-1	pre-wound	10-14	3412.75	3372.31	40.441	1
	cell 3	1	0	10-14	3368.85		3368.85	83.3029
		2	0.5	10-14	3560.36		3560.36	88.0383
		3	1	9-13	3670.1		3670.1	90.752
		4	1.5	8-12	3768.73		3768.73	93.1909
		5	2	7-11	3816.25		3816.25	94.3659
		6	2.5	7-11	3850.54		3850.54	95.2138
		7	3	7-11	3908.14		3908.14	96.638
		8	3.5	7-11	3976.12		3976.12	98.319
		9	4	8-12	4056.23		4056.23	100.3
		10	4.5	8-12	4088.42		4088.42	101.096
		11	5	8-12	4157.97		4157.97	102.816
		12	5.5	8-12	4195.94		4195.94	103.755
		13	6	8-12	4252.28		4252.28	105.148
		14	6.5	8-12	4274.45		4274.45	105.696
		15	7	8-12	4298.44		4298.44	106.289
		16	7.5	8-12	4299.24		4299.24	106.309
		17	8	8-12	4370.96		4370.96	108.082
		18	8.5	8-12	4461.75		4461.75	110.327
		19	9	8-12	4520.08		4520.08	111.77
		20	9.5	8-12	4602.46		4602.46	113.807
		21	10	8-12	4585.08		4585.08	113.377
	Timelapse:	Frame:	Time (mins):	Z-slices (2 µm):	SYTOX signal (A.U.)	Background (A.U.)	Background subtraction	Fold-change in SYTOX signal
	2022.03.17 e22c-Gal4,UAS-ch.Moe (+sytox+Annexin V+Fer-1) wounded_2	-1	pre-wound	11-15	3511.83	3350.56	161.265	1
	cell 1	1	0	11-15	3527.95		177.388	1.09998
		2	0.5	11-15	4157.3		806.736	5.00255
		3	1	11-15	4690.96		1340.4	8.31177
		4	1.5	11-15	5016.12		1665.56	10.3281
		5	2	11-15	5128.87		1778.31	11.0273
		6	2.5	11-15	5271.48		1920.92	11.9116
		7	3	11-15	5426.44		2075.88	12.8725
		8	3.5	11-15	5650.04		2299.48	14.259
		9	4	11-15	6018.77		2668.21	16.5455
		10	4.5	11-15	6450.86		3100.3	19.2249
		11	5	11-15	6877.05		3526.49	21.8677
		12	5.5	11-15	7326.05		3975.49	24.6519
		13	6	11-15	7946.46		4595.9	28.4991
		14	6.5	11-15	8565.67		5215.11	32.3388
		15	7	11-15	8992.8		5642.24	34.9874
		16	7.5	11-15	9490.74		6140.18	38.0751
		17	8	11-15	9901.08		6550.51	40.6196
		18	8.5	11-15	10263.4		6912.79	42.866
		19	9	11-15	11018.8		7668.21	47.5504
		20	9.5	11-15	11497		8146.44	50.5159
		21	10	11-15	11953.2		8602.66	53.3448
	Timelapse:	Frame:	Time (mins):	Z-slices (2 µm):	SYTOX signal (A.U.)	Background (A.U.)	Background subtraction	Fold-change in SYTOX signal
	2022.03.17 e22c-Gal4,UAS-ch.Moe (+sytox+Annexin V+Fer-1) wounded_2	-1	pre-wound	10-14	3494.5	3351.65	142.85	1
	cell 2	1	0	10-14	3457.58		105.929	0.74154
		2	0.5	10-14	3470.75		119.097	0.833721
		3	1	10-14	3501.62		149.97	1.04984
		4	1.5	10-14	3633.33		281.679	1.97185
		5	2	10-14	3671.33		319.679	2.23786
		6	2.5	10-14	3655.94		304.293	2.13016
		7	3	10-14	3674.88		323.23	2.26272
		8	3.5	10-14	3719.9		368.249	2.57787
		9	4	10-14	3747.48		395.828	2.77093
		10	4.5	10-14	3784.77		433.119	3.03198
		11	5	10-14	3749.77		398.119	2.78697
		12	5.5	10-14	3710.97		359.318	2.51535
		13	6	10-14	3692.23		340.581	2.38419
		14	6.5	10-14	3678.03		326.385	2.28481
		15	7	10-14	3664.13		312.483	2.18749
		16	7.5	10-14	3647.2		295.546	2.06893
		17	8	10-14	3637.44		285.793	2.00065
		18	8.5	10-14	3616.28		264.632	1.85252
		19	9	10-14	3626.22		274.572	1.9221
		20	9.5	10-14	3620.24		268.591	1.88023
		21	10	10-14	3590.61		238.964	1.67283
	Timelapse:	Frame:	Time (mins):	Z-slices (2 µm):	SYTOX signal (A.U.)	Background (A.U.)	Background subtraction	Fold-change in SYTOX signal
	2022.03.17 e22c-Gal4,UAS-ch.Moe (+sytox+Annexin V+Fer-1) wounded_2	-1	pre-wound	11-15	3501.37	3350.56	150.809	1
	cell 3	1	0	11-15	3494.05		3494.05	23.1687
		2	0.5	11-15	4083.23		4083.23	27.0755
		3	1	11-15	4714.13		4714.13	31.259
		4	1.5	11-15	5095.56		5095.56	33.7881
		5	2	11-15	5367.52		5367.52	35.5915
		6	2.5	11-15	5560.38		5560.38	36.8703
		7	3	11-15	5651.82		5651.82	37.4766
		8	3.5	11-15	5886.84		5886.84	39.0351
		9	4	11-15	6078.42		6078.42	40.3054
		10	4.5	11-15	6473.54		6473.54	42.9254
		11	5	11-15	6741.32		6741.32	44.7011
		12	5.5	11-15	6750.31		6750.31	44.7607
		13	6	11-15	7119.91		7119.91	47.2114
		14	6.5	11-15	7438.23		7438.23	49.3222
		15	7	11-15	7921.4		7921.4	52.5261
		16	7.5	11-15	8342.57		8342.57	55.3188
		17	8	11-15	8852.48		8852.48	58.6999
		18	8.5	11-15	9143.55		9143.55	60.63
		19	9	11-15	9804.89		9804.89	65.0153
		20	9.5	11-15	10380.1		10380.1	68.8298
		21	10	11-15	10799.3		10799.3	71.6093
	Timelapse:	Frame:	Time (mins):	Z-slices (2 µm):	SYTOX signal (A.U.)	Background (A.U.)	Background subtraction	Fold-change in SYTOX signal
	2022.03.23 e22c-Gal4,UAS-ch.Moe (+sytox+Annexin V+Fer-1) wounded_1	-1	pre-wound	11-15	3464.08	3377.98	86.106	1
	cell 1	1	0	11-15	3583.11		205.138	2.38239
		2	0.5	11-15	8523.22		5145.24	59.7547
		3	1	11-15	15454.9		12076.9	140.256
		4	1.5	11-15	19155.2		15777.3	183.231
		5	2	11-15	19299.2		15921.2	184.902
		6	2.5	11-15	19322.5		15944.6	185.174
		7	3	11-15	20160.8		16782.9	194.909
		8	3.5	11-15	20584.3		17206.3	199.828
		9	4	11-15	20242.8		16864.8	195.861
		10	4.5	11-15	20819.7		17441.7	202.561
		11	5	11-15	20587.6		17209.6	199.865
		12	5.5	11-15	19923.6		16545.6	192.154
		13	6	11-15	19241.2		15863.3	184.229
		14	6.5	11-15	18330.7		14952.8	173.655
		15	7	11-15	18316.3		14938.3	173.487
		16	7.5	11-15	18961.2		15583.3	180.978
		17	8	11-15	18728.7		15350.7	178.277
		18	8.5	11-15	20146.9		16769	194.748
		19	9	11-15	19604.3		16226.3	188.446
		20	9.5	11-15	19352.8		15974.9	185.526
		21	10	11-15	19883.5		16505.5	191.688
	Timelapse:	Frame:	Time (mins):	Z-slices (2 µm):	SYTOX signal (A.U.)	Background (A.U.)	Background subtraction	Fold-change in SYTOX signal
	2022.03.23 e22c-Gal4,UAS-ch.Moe (+sytox+Annexin V+Fer-1) wounded_1	-1	pre-wound	10-14	3450.09	3379.26	70.831	1
	cell 2	1	0	10-14	3610.09		230.831	3.2589
		2	0.5	10-14	3908.22		528.951	7.46779
		3	1	10-14	4218.5		839.236	11.8484
		4	1.5	10-14	4487.23		1107.96	15.6424
		5	2	10-14	4675.11		1295.85	18.2949
		6	2.5	10-14	4808.7		1429.44	20.181
		7	3	10-14	5034.11		1654.84	23.3633
		8	3.5	10-14	5215.87		1836.6	25.9294
		9	4	10-14	5337.99		1958.73	27.6536
		10	4.5	10-14	5501.12		2121.86	29.9566
		11	5	10-14	5639.52		2260.26	31.9106
		12	5.5	10-14	5732.2		2352.94	33.2191
		13	6	10-14	5861.91		2482.65	35.0503
		14	6.5	10-14	5893.99		2514.73	35.5032
		15	7	10-14	5809.49		2430.23	34.3102
		16	7.5	10-14	5914.55		2535.29	35.7935
		17	8	10-14	6084.1		2704.83	38.1871
		18	8.5	10-14	6610.57		3231.31	45.62
		19	9	10-14	6698.66		3319.4	46.8636
		20	9.5	10-14	6521.72		3142.45	44.3655
		21	10	10-14	6545.18		3165.92	44.6968
	Timelapse:	Frame:	Time (mins):	Z-slices (2 µm):	SYTOX signal (A.U.)	Background (A.U.)	Background subtraction	Fold-change in SYTOX signal
	2022.03.23 e22c-Gal4,UAS-ch.Moe (+sytox+Annexin V+Fer-1) wounded_1	-1	pre-wound	8-12	3443.17	3380.11	63.066	1
	cell 3	1	0	8-12	3449		68.889	1.09233
		2	0.5	8-12	3976.35		596.243	9.45427
		3	1	8-12	3794.43		414.319	6.56961
		4	1.5	8-12	3844.3		464.193	7.36043
		5	2	8-12	3882.41		502.297	7.96462
		6	2.5	8-12	4005.28		625.17	9.91295
		7	3	8-12	4176.83		796.718	12.6331
		8	3.5	8-12	4438.19		1058.08	16.7774
		9	4	8-12	4575.32		1195.21	18.9517
		10	4.5	8-12	4799.92		1419.82	22.5132
		11	5	8-12	5294.26		1914.15	30.3515
		12	5.5	8-12	11329.8		7949.7	126.054
		13	6	8-12	19016		15635.9	247.929
		14	6.5	8-12	20190.3		16810.2	266.55
		15	7	8-12	21253.2		17873.1	283.403
		16	7.5	8-12	22685.9		19305.8	306.121
		17	8	8-12	23522.6		20142.5	319.388
		18	8.5	8-12	26238.3		22858.2	362.448
		19	9	8-12	25958.1		22578	358.005
		20	9.5	8-12	24954.8		21574.7	342.098
		21	10	8-12	24581.2		21201.1	336.174
	Timelapse:	Frame:	Time (mins):	Z-slices (2 µm):	SYTOX signal (A.U.)	Background (A.U.)	Background subtraction	Fold-change in SYTOX signal
	2022.03.23 e22c-Gal4,UAS-ch.Moe (+sytox+Annexin V+Fer-1) wounded_2	-1	pre-wound	11-15	3419.41	3384.47	34.937	1
	cell 1	1	0	11-15	3388.91		4.434	0.126914
		2	0.5	11-15	3488.51		104.035	2.97779
		3	1	11-15	3550.34		165.865	4.74755
		4	1.5	11-15	3624.69		240.219	6.87578
		5	2	11-15	3715.29		330.814	9.46887
		6	2.5	11-15	3804.67		420.197	12.0273
		7	3	11-15	3986.78		602.301	17.2396
		8	3.5	11-15	4120.36		735.89	21.0633
		9	4	11-15	4264.56		880.083	25.1906
		10	4.5	11-15	4433.56		1049.08	30.0279
		11	5	11-15	4548.89		1164.41	33.3289
		12	5.5	11-15	4747.48		1363	39.0132
		13	6	11-15	4869.11		1484.63	42.4946
		14	6.5	11-15	5008.18		1623.71	46.4753
		15	7	11-15	5158.28		1773.81	50.7717
		16	7.5	11-15	5239.92		1855.44	53.1083
		17	8	11-15	5481.76		2097.28	60.0304
		18	8.5	11-15	5438.24		2053.77	58.785
		19	9	11-15	5401.18		2016.71	57.7242
		20	9.5	11-15	5616.81		2232.34	63.8961
		21	10	11-15	5809.81		2425.34	69.4204
	Timelapse:	Frame:	Time (mins):	Z-slices (2 µm):	SYTOX signal (A.U.)	Background (A.U.)	Background subtraction	Fold-change in SYTOX signal
	2022.03.23 e22c-Gal4,UAS-ch.Moe (+sytox+Annexin V+Fer-1) wounded_2	-1	pre-wound	11-15	3449.02	3384.47	64.545	1
	cell 2	1	0	11-15	3455.31		3455.31	53.5334
		2	0.5	11-15	5087.8		5087.8	78.8257
		3	1	11-15	5753.37		5753.37	89.1373
		4	1.5	11-15	6344.31		6344.31	98.2929
		5	2	11-15	6887		6887	106.701
		6	2.5	11-15	7056.98		7056.98	109.334
		7	3	11-15	7604.9		7604.9	117.823
		8	3.5	11-15	7788.86		7788.86	120.673
		9	4	11-15	7904.74		7904.74	122.469
		10	4.5	11-15	8378.69		8378.69	129.812
		11	5	11-15	8502.33		8502.33	131.727
		12	5.5	11-15	8923.49		8923.49	138.252
		13	6	11-15	9181.75		9181.75	142.254
		14	6.5	11-15	9443.73		9443.73	146.312
		15	7	11-15	9869.16		9869.16	152.904
		16	7.5	11-15	10251.3		10251.3	158.824
		17	8	11-15	10916.8		10916.8	169.135
		18	8.5	11-15	11739.7		11739.7	181.885
		19	9	11-15	12274		12274	190.161
		20	9.5	11-15	12692.3		12692.3	196.643
		21	10	11-15	13076		13076	202.588
	Timelapse:	Frame:	Time (mins):	Z-slices (2 µm):	SYTOX signal (A.U.)	Background (A.U.)	Background subtraction	Fold-change in SYTOX signal
	2022.03.23 e22c-Gal4,UAS-ch.Moe (+sytox+Annexin V+Fer-1) wounded_2	-1	pre-wound	11-15	3419	3384.47	34.523	1
	cell 3	1	0	11-15	3443.49		59.02	1.70958
		2	0.5	11-15	3957.12		572.643	16.5873
		3	1	11-15	3996.24		611.767	17.7206
		4	1.5	11-15	4084.17		699.697	20.2676
		5	2	11-15	4254.26		869.782	25.1943
		6	2.5	11-15	4385.62		1001.15	28.9995
		7	3	11-15	4541.77		1157.3	33.5225
		8	3.5	11-15	4706.41		1321.93	38.2914
		9	4	11-15	4843.88		1459.4	42.2734
		10	4.5	11-15	5014.94		1630.47	47.2284
		11	5	11-15	5078.25		1693.77	49.0622
		12	5.5	11-15	5295.04		1910.57	55.3419
		13	6	11-15	5371.34		1986.87	57.552
		14	6.5	11-15	5404.13		2019.66	58.5018
		15	7	11-15	5480.86		2096.39	60.7244
		16	7.5	11-15	5484.4		2099.93	60.827
		17	8	11-15	5737.98		2353.5	68.1721
		18	8.5	11-15	5689.51		2305.04	66.7682
		19	9	11-15	5798.54		2414.07	69.9263
		20	9.5	11-15	5967.19		2582.72	74.8115
		21	10	11-15	6236.71		2852.23	82.6183
	Timelapse:	Frame:	Time (mins):	Z-slices (2 µm):	SYTOX signal (A.U.)	Background (A.U.)	Background subtraction	Fold-change in SYTOX signal
	2022.05.05 e22c-Gal4,UAS-ch.Moe (+sytox+Annexin V+Fer-1) wounded_1	-1	pre-wound	10-14	3327.06	3289.03	38.028	1
	cell 1	1	0	10-14	3412.91		123.88	3.2576
		2	0.5	10-14	3569.34		280.304	7.37099
		3	1	10-14	3670.27		381.234	10.0251
		4	1.5	10-14	3776.57		487.531	12.8203
		5	2	10-14	3945.04		656.006	17.2506
		6	2.5	10-14	4086.98		797.949	20.9832
		7	3	10-14	4165.9		876.87	23.0585
		8	3.5	10-14	4343.42		1054.38	27.7265
		9	4	10-14	4420.02		1130.98	29.7407
		10	4.5	10-14	4581.83		1292.79	33.9958
		11	5	10-14	4702.38		1413.35	37.166
		12	5.5	10-14	4883.94		1594.9	41.9403
		13	6	10-14	4974.92		1685.88	44.3327
		14	6.5	10-14	5086.27		1797.23	47.2607
		15	7	10-14	5140.68		1851.64	48.6915
		16	7.5	10-14	5269.66		1980.62	52.0833
		17	8	10-14	5502.58		2213.54	58.2082
		18	8.5	10-14	5575.97		2286.93	60.1381
		19	9	10-14	5681.2		2392.16	62.9053
		20	9.5	10-14	5743.69		2454.65	64.5485
		21	10	10-14	5818.52		2529.48	66.5163
	Timelapse:	Frame:	Time (mins):	Z-slices (2 µm):	SYTOX signal (A.U.)	Background (A.U.)	Background subtraction	Fold-change in SYTOX signal
	2022.05.05 e22c-Gal4,UAS-ch.Moe (+sytox+Annexin V+Fer-1) wounded_1	-1	pre-wound	10-14	3328.49	3289.03	39.456	1
	cell 2	1	0	10-14	3342.28		53.243	1.34943
		2	0.5	10-14	3418.93		129.895	3.29215
		3	1	10-14	3507.75		218.715	5.54326
		4	1.5	10-14	3576.11		287.076	7.27585
		5	2	10-14	3680.1		391.069	9.91152
		6	2.5	10-14	3772.33		483.297	12.249
		7	3	10-14	3858.47		569.43	14.432
		8	3.5	10-14	3967.84		678.8	17.204
		9	4	10-14	4034.58		745.547	18.8957
		10	4.5	11-15	4093.28		804.247	20.3834
		11	5	11-15	4196.52		907.487	23
		12	5.5	11-15	4300.7		1011.66	25.6402
		13	6	11-15	4474.13		1185.1	30.0359
		14	6.5	11-15	4503.74		1214.71	30.7864
		15	7	11-15	4663.65		1374.62	34.8392
		16	7.5	11-15	4770.75		1481.71	37.5535
		17	8	11-15	4813.14		1524.11	38.628
		18	8.5	11-15	4863.84		1574.8	39.9129
		19	9	11-15	4942.23		1653.19	41.8997
		20	9.5	11-15	5028.86		1739.83	44.0954
		21	10	11-15	5129.56		1840.53	46.6475
	Timelapse:	Frame:	Time (mins):	Z-slices (2 µm):	SYTOX signal (A.U.)	Background (A.U.)	Background subtraction	Fold-change in SYTOX signal
	2022.05.05 e22c-Gal4,UAS-ch.Moe (+sytox+Annexin V+Fer-1) wounded_1	-1	pre-wound	11-15	3323.62	3288.54	35.08	1
	cell 3	1	0	11-15	3368.47		79.931	2.27853
		2	0.5	11-15	3383.41		94.871	2.70442
		3	1	11-15	3395.42		106.887	3.04695
		4	1.5	11-15	3405.97		117.438	3.34772
		5	2	11-15	3446.93		158.397	4.51531
		6	2.5	11-15	3536.72		248.181	7.07471
		7	3	11-15	3615.36		326.821	9.31645
		8	3.5	11-15	3965.28		676.741	19.2914
		9	4	11-15	4491.15		1202.61	34.2819
		10	4.5	11-15	5394.83		2106.3	60.0426
		11	5	11-15	6418.65		3130.12	89.2279
		12	5.5	11-15	7671.34		4382.8	124.937
		13	6	11-15	8799.95		5511.41	157.11
		14	6.5	11-15	9837.96		6549.42	186.7
		15	7	11-15	10582.9		7294.33	207.934
		16	7.5	11-15	11305.5		8016.93	228.533
		17	8	11-15	11844		8555.46	243.884
		18	8.5	11-15	12270.8		8982.25	256.051
		19	9	11-15	12609.8		9321.24	265.714
		20	9.5	11-15	13727.9		10439.4	297.587
		21	10	11-15	14375.4		11086.9	316.045
	Timelapse:	Frame:	Time (mins):	Z-slices (2 µm):	SYTOX signal (A.U.)	Background (A.U.)	Background subtraction	Fold-change in SYTOX signal
	2022.05.05 e22c-Gal4,UAS-ch.Moe (+sytox+Annexin V+Fer-1) wounded_2	-1	pre-wound	10-14	3310.8	3280.63	30.165	1
	cell 1	1	0	10-14	3378.76		98.124	3.25291
		2	0.5	10-14	3804.23		523.596	17.3577
		3	1	10-14	4252.34		971.707	32.2131
		4	1.5	10-14	4600.5		1319.87	43.7548
		5	2	10-14	4834.62		1553.99	51.5162
		6	2.5	10-14	5081.18		1800.54	59.6899
		7	3	10-14	5305.7		2025.06	67.1329
		8	3.5	10-14	5627.15		2346.51	77.7893
		9	4	10-14	5954		2673.37	88.6249
		10	4.5	10-14	6283.99		3003.36	99.5642
		11	5	10-14	6635.98		3355.35	111.233
		12	5.5	9-13	6890.69		3610.06	119.677
		13	6	9-13	7226.96		3946.33	130.825
		14	6.5	9-13	7604.33		4323.7	143.335
		15	7	9-13	7937.33		4656.7	154.374
		16	7.5	9-13	8270.93		4990.3	165.434
		17	8	9-13	8655.7		5375.07	178.189
		18	8.5	9-13	8913.14		5632.51	186.723
		19	9	9-13	9144.54		5863.91	194.395
		20	9.5	9-13	9318.26		6037.63	200.153
		21	10	9-13	9871.76		6591.12	218.502
	Timelapse:	Frame:	Time (mins):	Z-slices (2 µm):	SYTOX signal (A.U.)	Background (A.U.)	Background subtraction	Fold-change in SYTOX signal
	2022.05.05 e22c-Gal4,UAS-ch.Moe (+sytox+Annexin V+Fer-1) wounded_2	-1	pre-wound	9-13	3309.24	3281.4	27.847	1
	cell 2	1	0	9-13	3328.27		46.869	1.68309
		2	0.5	9-13	3361.52		80.119	2.87711
		3	1	9-13	3429.45		148.056	5.31677
		4	1.5	9-13	3478.91		197.514	7.09283
		5	2	9-13	3527.85		246.457	8.8504
		6	2.5	9-13	3570.42		289.021	10.3789
		7	3	9-13	3615.02		333.625	11.9806
		8	3.5	9-13	3668.49		387.09	13.9006
		9	4	9-13	3717.65		436.252	15.666
		10	4.5	9-13	3663.77		382.375	13.7313
		11	5	9-13	3600.17		318.777	11.4474
		12	5.5	8-12	3797.18		515.787	18.5222
		13	6	8-12	3941.4		660.002	23.701
		14	6.5	8-12	4033.61		752.217	27.0125
		15	7	8-12	4098.53		817.135	29.3437
		16	7.5	8-12	4175.37		893.976	32.1031
		17	8	8-12	4248.66		967.268	34.7351
		18	8.5	8-12	4346.33		1064.93	38.2423
		19	9	8-12	4484.61		1203.22	43.2081
		20	9.5	8-12	4626.41		1345.01	48.3
		21	10	8-12	4795.07		1513.67	54.3568
	Timelapse:	Frame:	Time (mins):	Z-slices (2 µm):	SYTOX signal (A.U.)	Background (A.U.)	Background subtraction	Fold-change in SYTOX signal
	2022.05.05 e22c-Gal4,UAS-ch.Moe (+sytox+Annexin V+Fer-1) wounded_2	-1	pre-wound	10-14	3310.96	3280.63	30.33	1
	cell 3	1	0	10-14	3383.12		102.485	3.379
		2	0.5	10-14	3803.96		523.33	17.2545
		3	1	10-14	4252.34		971.707	32.0378
		4	1.5	10-14	4600.5		1319.87	43.5168
		5	2	10-14	4833.75		1553.12	51.2072
		6	2.5	10-14	5081.18		1800.54	59.3652
		7	3	10-14	5302		2021.37	66.6458
		8	3.5	10-14	5630.47		2349.83	77.4755
		9	4	10-14	5954		2673.37	88.1428
		10	4.5	10-14	6277.51		2996.87	98.8089
		11	5	10-14	6635.98		3355.35	110.628
		12	5.5	10-14	6886.72		3606.09	118.895
		13	6	10-14	7219.43		3938.8	129.865
		14	6.5	10-14	7577.5		4296.86	141.67
		15	7	10-14	7918.13		4637.5	152.901
		16	7.5	10-14	8243.51		4962.87	163.629
		17	8	10-14	8606.14		5325.51	175.586
		18	8.5	10-14	8829.91		5549.28	182.963
		19	9	10-14	9087.4		5806.77	191.453
		20	9.5	10-14	8994		5713.36	188.373
		21	10	10-14	9533.89		6253.26	206.174
