# Supplementary material for: Ferroptosis-like cell death promotes and prolongs inflammation in Drosophila
Source: Nat Cell Biol. 2024 Jun 25;26(9):1535–44. doi: 10.1038/s41556-024-01450-7 (PMC11392819; doi:10.1038/s41556-024-01450-7)
Supplement: Supplementary file 22 — All numerical data and statistical outputs related to Extended data Fig. 5. [file 41556_2024_1450_MOESM22_ESM.xlsx]

## Sheet: Extended data figure 5a
Figure:	Date type:	N (embryos)	n (cells)	Statistical test:	p value:
Figure S5a	Representative image	3	N/A	N/A	N/A

## Sheet: Extended data figure 5b
Figure:	Date type:	N (embryos)	n (cells)	Statistical test:	p value:
Figure S5b	Representative image	3	N/A	N/A	N/A

## Sheet: Extended data figure 5c
Figure:	Date type:	N (embryos)	n (corpses)	Statistical test:	p value:
Figure S5c	Column plot: DMSO	2	8	unpaired t-test	0.5515
	Column plot: Fer-1	3	12
DMSO:
	Timelaspe:	Engulfment event:	XY:	Frame start:	Frame end:	uptake time:
	2023.11.25 ;;srp-gma, da-gal4,uas-charon(+DMSO+AnxV)(zMAX1-16, t1-91)	1	120, 320	11	36	25
		2	430, 250	2	12	10
	Timelaspe:	Engulfment event:	XY:	Frame start:	Frame end:	uptake time:
	2023.11.21 ;;srp-gma, da-gal4,uas-charon(+DMSO+AnxV)_1(zMAX1-16, t1-91)	1	500, 470	23	41	18
		2	500, 410	49	68	19
		3	430, 310	61	75	14
		4	640, 420	49	57	8
		5	400, 400	79	91	12
		6	300, 410	26	46	20
Fer-1:
	Timelaspe:	Engulfment event:	XY:	Frame start:	Frame end:	uptake time:
	2023.11.23 ;;srp-gma, da-gal4,uas-charon(+Fer-1+AnxV)(zMAX5-20, t1-91)	1	430, 430	1	30	29
		2	470, 530	43	65	22
		3	560, 480	41	50	9
		4	130, 440	28	45	17
		5	250, 530	68	78	10
		6	150, 360	31	38	7
	Timelaspe:	Engulfment event:	XY:	Frame start:	Frame end:	uptake time:
	2023.11.22 ;;srp-gma, da-gal4,uas-charon(+Fer-1+AnxV)_1(zMAX1-16, t1-81)	1	550, 470	11	25	14
		2		21	36	15
	Timelaspe:	Engulfment event:	XY:	Frame start:	Frame end:	uptake time:
	2023.11.22 ;;srp-gma, da-gal4,uas-charon(+Fer-1+AnxV)_2(zMAX1-16, t1-91)	1	360, 520	63	70	7
		2	520, 490	43	51	8
		3	630, 540	46	67	21
		4	360, 590	45	53	8

## Sheet: Extended data figure 5d
Figure:	Date type:	N (embryos)	n (cells)	Statistical test:	p value:
Figure S5d	Representative image: DMSO	3	N/A	N/A	N/A
	Representative image: Fer-1	3	N/A

## Sheet: Extended data figure 5e
Figure:	Date type:	N (irradiated embryos)	n (cells)	Statistical test:	p value:
Figure S5e	Representative image	8	N/A	N/A	N/A

## Sheet: Extended data figure 5f
Figure:	Date type:	N (irradiated embryos)	n (cells)	Statistical test:	p value:
Figure S5f	Representative image	6	N/A	N/A	N/A
