# Supplementary material for: Ferroptosis-like cell death promotes and prolongs inflammation in Drosophila
Source: Nat Cell Biol. 2024 Jun 25;26(9):1535–44. doi: 10.1038/s41556-024-01450-7 (PMC11392819; doi:10.1038/s41556-024-01450-7)
Supplement: Supplementary file 23 — All numerical data and statistical outputs related to Extended data Fig. 6. [file 41556_2024_1450_MOESM23_ESM.xlsx]

## Sheet: Extended data figure 6a
Figure:	Date type:	N (irradiated embryos)	n (cells)	Statistical test:	p value:
Figure S6a	Representative image	3	N/A	N/A	N/A

## Sheet: Extended data figure 6b
Figure:	Date type:	N (irradiated embryos)	n (cells)	Statistical test:	p value:
Figure S6b	Representative image: DMSO	4	N/A	N/A	N/A
	Representative image: Fer-1	5	N/A

## Sheet: Extended data figure 6c
Figure:	Date type:	N (irradiated embryos)	n (cells)	Statistical test:	p value:
Figure S6c	Representative image	4	N/A	N/A	N/A
